# Supplementary material for: A rationally designed miniature of soluble methane monooxygenase enables rapid and high-yield methanol production in Escherichia coli
Source: Nat Commun. 2024 May 23;15:4399. doi: 10.1038/s41467-024-48671-w (PMC11116448; doi:10.1038/s41467-024-48671-w)
Supplement: Supplementary file 6 — Source Data [file 41467_2024_48671_MOESM6_ESM.xlsx]

## Sheet: Fig. 2b
Fig. 2b
	Time (ns)	RMSD (nm)
	0	0.208132
	0.0625	0.208675
	0.125	0.21196
	0.1875	0.220964
	0.25	0.225779
	0.3125	0.224852
	0.375	0.230565
	0.4375	0.23347
	0.5	0.231258
	0.5625	0.227947
	0.625	0.230452
	0.6875	0.245721
	0.75	0.242494
	0.8125	0.242431
	0.875	0.242389
	0.9375	0.228177
	1	0.234373
	1.0625	0.238709
	1.125	0.239123
	1.1875	0.244447
	1.25	0.251457
	1.3125	0.248976
	1.375	0.250282
	1.4375	0.244486
	1.5	0.24481
	1.5625	0.243214
	1.625	0.243301
	1.6875	0.245614
	1.75	0.250258
	1.8125	0.245902
	1.875	0.252199
	1.9375	0.260589
	2	0.264166
	2.0625	0.261462
	2.125	0.264796
	2.1875	0.25925
	2.25	0.260739
	2.3125	0.261989
	2.375	0.265502
	2.4375	0.262262
	2.5	0.264866
	2.5625	0.263467
	2.625	0.257871
	2.6875	0.268641
	2.75	0.280841
	2.8125	0.278639
	2.875	0.27982
	2.9375	0.27422
	3	0.279606
	3.0625	0.28556
	3.125	0.290946
	3.1875	0.289033
	3.25	0.294415
	3.3125	0.290944
	3.375	0.290535
	3.4375	0.289991
	3.5	0.296986
	3.5625	0.3028
	3.625	0.302919
	3.6875	0.305571
	3.75	0.301579
	3.8125	0.305038
	3.875	0.308536
	3.9375	0.319539
	4	0.330209
	4.0625	0.33087
	4.125	0.327454
	4.1875	0.31613
	4.25	0.323317
	4.3125	0.325346
	4.375	0.325981
	4.4375	0.336699
	4.5	0.329751
	4.5625	0.3303
	4.625	0.331188
	4.6875	0.334504
	4.75	0.333948
	4.8125	0.344772
	4.875	0.345614
	4.9375	0.34423
	5	0.344537
	5.0625	0.333105
	5.125	0.326631
	5.1875	0.322511
	5.25	0.325331
	5.3125	0.322929
	5.375	0.332301
	5.4375	0.334132
	5.5	0.326604
	5.5625	0.322468
	5.625	0.323319
	5.6875	0.32641
	5.75	0.332907
	5.8125	0.314349
	5.875	0.322129
	5.9375	0.327363
	6	0.319871
	6.0625	0.323801
	6.125	0.316059
	6.1875	0.311065
	6.25	0.3084
	6.3125	0.310476
	6.375	0.302907
	6.4375	0.310254
	6.5	0.314721
	6.5625	0.322008
	6.625	0.315735
	6.6875	0.32124
	6.75	0.322524
	6.8125	0.331057
	6.875	0.332359
	6.9375	0.339011
	7	0.330671
	7.0625	0.335981
	7.125	0.350922
	7.1875	0.345852
	7.25	0.348342
	7.3125	0.349781
	7.375	0.34921
	7.4375	0.358469
	7.5	0.361365
	7.5625	0.357181
	7.625	0.363656
	7.6875	0.364518
	7.75	0.369516
	7.8125	0.374251
	7.875	0.377566
	7.9375	0.375176
	8	0.373816
	8.0625	0.365851
	8.125	0.361189
	8.1875	0.370942
	8.25	0.370777
	8.3125	0.360144
	8.375	0.360325
	8.4375	0.353266
	8.5	0.358399
	8.5625	0.355011
	8.625	0.352444
	8.6875	0.362232
	8.75	0.365214
	8.8125	0.363338
	8.875	0.356452
	8.9375	0.346806
	9	0.350661
	9.0625	0.333807
	9.125	0.340234
	9.1875	0.342812
	9.25	0.34569
	9.3125	0.335933
	9.375	0.341014
	9.4375	0.346087
	9.5	0.344129
	9.5625	0.343544
	9.625	0.34046
	9.6875	0.337888
	9.75	0.340086
	9.8125	0.337868
	9.875	0.342796
	9.9375	0.340068
	10	0.325247
	10.0625	0.331043
	10.125	0.331794
	10.1875	0.338512
	10.25	0.340701
	10.3125	0.338659
	10.375	0.329918
	10.4375	0.329624
	10.5	0.32835
	10.5625	0.32647
	10.625	0.332088
	10.6875	0.336348
	10.75	0.339762
	10.8125	0.348462
	10.875	0.341869
	10.9375	0.346021
	11	0.353449
	11.0625	0.352326
	11.125	0.360654
	11.1875	0.356166
	11.25	0.366099
	11.3125	0.366224
	11.375	0.365286
	11.4375	0.364146
	11.5	0.36766
	11.5625	0.36802
	11.625	0.374398
	11.6875	0.361424
	11.75	0.357208
	11.8125	0.355872
	11.875	0.358073
	11.9375	0.345834
	12	0.349838
	12.0625	0.356657
	12.125	0.365582
	12.1875	0.370265
	12.25	0.370119
	12.3125	0.361474
	12.375	0.361081
	12.4375	0.371597
	12.5	0.367268
	12.5625	0.37027
	12.625	0.369906
	12.6875	0.36841
	12.75	0.376081
	12.8125	0.379487
	12.875	0.384847
	12.9375	0.383304
	13	0.373807
	13.0625	0.372299
	13.125	0.376057
	13.1875	0.378173
	13.25	0.384762
	13.3125	0.385897
	13.375	0.382056
	13.4375	0.386827
	13.5	0.376323
	13.5625	0.377595
	13.625	0.370395
	13.6875	0.373633
	13.75	0.376532
	13.8125	0.38803
	13.875	0.385016
	13.9375	0.390849
	14	0.402976
	14.0625	0.395159
	14.125	0.385391
	14.1875	0.388724
	14.25	0.384656
	14.3125	0.392116
	14.375	0.381554
	14.4375	0.379909
	14.5	0.382257
	14.5625	0.399808
	14.625	0.386705
	14.6875	0.384393
	14.75	0.388855
	14.8125	0.389291
	14.875	0.383024
	14.9375	0.37518
	15	0.367424
	15.0625	0.370588
	15.125	0.36555
	15.1875	0.378536
	15.25	0.381341
	15.3125	0.3749
	15.375	0.389016
	15.4375	0.374293
	15.5	0.374734
	15.5625	0.377309
	15.625	0.365351
	15.6875	0.361976
	15.75	0.3487
	15.8125	0.359603
	15.875	0.359708
	15.9375	0.361088
	16	0.358245
	16.0625	0.352935
	16.125	0.356746
	16.1875	0.349053
	16.25	0.352046
	16.3125	0.354825
	16.375	0.345635
	16.4375	0.354639
	16.5	0.358237
	16.5625	0.343968
	16.625	0.343128
	16.6875	0.348033
	16.75	0.341797
	16.8125	0.344166
	16.875	0.336057
	16.9375	0.345764
	17	0.338353
	17.0625	0.342994
	17.125	0.338554
	17.1875	0.33344
	17.25	0.328672
	17.3125	0.338984
	17.375	0.337871
	17.4375	0.345592
	17.5	0.340511
	17.5625	0.348886
	17.625	0.356009
	17.6875	0.349257
	17.75	0.346962
	17.8125	0.333944
	17.875	0.345346
	17.9375	0.338907
	18	0.340927
	18.0625	0.345881
	18.125	0.354946
	18.1875	0.348079
	18.25	0.359735
	18.3125	0.351291
	18.375	0.362234
	18.4375	0.358015
	18.5	0.354536
	18.5625	0.35495
	18.625	0.361175
	18.6875	0.354991
	18.75	0.350188
	18.8125	0.346162
	18.875	0.358418
	18.9375	0.361024
	19	0.364414
	19.0625	0.357233
	19.125	0.345544
	19.1875	0.34375
	19.25	0.34133
	19.3125	0.33927
	19.375	0.346043
	19.4375	0.343585
	19.5	0.338902
	19.5625	0.34187
	19.625	0.352922
	19.6875	0.352845
	19.75	0.346282
	19.8125	0.356195
	19.875	0.348605
	19.9375	0.345614
	20	0.347652
	20.0625	0.341705
	20.125	0.34664
	20.1875	0.350794
	20.25	0.360337
	20.3125	0.363203
	20.375	0.364028
	20.4375	0.372847
	20.5	0.366034
	20.5625	0.374821
	20.625	0.367113
	20.6875	0.373869
	20.75	0.368467
	20.8125	0.369449
	20.875	0.378656
	20.9375	0.37254
	21	0.378551
	21.0625	0.379758
	21.125	0.37987
	21.1875	0.367138
	21.25	0.384791
	21.3125	0.382169
	21.375	0.394092
	21.4375	0.388657
	21.5	0.388045
	21.5625	0.371299
	21.625	0.3675
	21.6875	0.363814
	21.75	0.371358
	21.8125	0.371819
	21.875	0.373763
	21.9375	0.377673
	22	0.366963
	22.0625	0.369227
	22.125	0.38264
	22.1875	0.386641
	22.25	0.379885
	22.3125	0.380926
	22.375	0.3912
	22.4375	0.380366
	22.5	0.372906
	22.5625	0.374769
	22.625	0.376275
	22.6875	0.365994
	22.75	0.368421
	22.8125	0.384986
	22.875	0.383642
	22.9375	0.385238
	23	0.378406
	23.0625	0.369636
	23.125	0.36968
	23.1875	0.372028
	23.25	0.374529
	23.3125	0.373961
	23.375	0.377168
	23.4375	0.386501
	23.5	0.389763
	23.5625	0.379238
	23.625	0.387349
	23.6875	0.389931
	23.75	0.374135
	23.8125	0.367261
	23.875	0.366436
	23.9375	0.370003
	24	0.367526
	24.0625	0.367244
	24.125	0.385505
	24.1875	0.372059
	24.25	0.37855
	24.3125	0.391035
	24.375	0.384449
	24.4375	0.38448
	24.5	0.376985
	24.5625	0.383719
	24.625	0.379603
	24.6875	0.376648
	24.75	0.373962
	24.8125	0.374674
	24.875	0.374961
	24.9375	0.372511
	25	0.375032
	25.0625	0.380482
	25.125	0.374266
	25.1875	0.383287
	25.25	0.389154
	25.3125	0.392553
	25.375	0.392076
	25.4375	0.382964
	25.5	0.386071
	25.5625	0.384746
	25.625	0.386332
	25.6875	0.391024
	25.75	0.398468
	25.8125	0.392221
	25.875	0.390885
	25.9375	0.397491
	26	0.3926
	26.0625	0.388966
	26.125	0.396317
	26.1875	0.402819
	26.25	0.393782
	26.3125	0.400123
	26.375	0.394358
	26.4375	0.394151
	26.5	0.396773
	26.5625	0.401951
	26.625	0.400979
	26.6875	0.408411
	26.75	0.39768
	26.8125	0.393739
	26.875	0.401313
	26.9375	0.410485
	27	0.403773
	27.0625	0.401757
	27.125	0.399197
	27.1875	0.408668
	27.25	0.409489
	27.3125	0.409167
	27.375	0.404988
	27.4375	0.404126
	27.5	0.411601
	27.5625	0.402641
	27.625	0.41384
	27.6875	0.413826
	27.75	0.417386
	27.8125	0.414131
	27.875	0.418846
	27.9375	0.414697
	28	0.420065
	28.0625	0.419883
	28.125	0.418105
	28.1875	0.426467
	28.25	0.417131
	28.3125	0.424774
	28.375	0.434307
	28.4375	0.433331
	28.5	0.429825
	28.5625	0.441591
	28.625	0.447382
	28.6875	0.461639
	28.75	0.451897
	28.8125	0.452768
	28.875	0.457926
	28.9375	0.451457
	29	0.44536
	29.0625	0.436947
	29.125	0.426598
	29.1875	0.421049
	29.25	0.420351
	29.3125	0.428347
	29.375	0.428989
	29.4375	0.420429
	29.5	0.420924
	29.5625	0.416955
	29.625	0.412359
	29.6875	0.415096
	29.75	0.424109
	29.8125	0.423634
	29.875	0.419765
	29.9375	0.416779
	30	0.422597
	30.0625	0.40795
	30.125	0.408803
	30.1875	0.416523
	30.25	0.424415
	30.3125	0.427208
	30.375	0.436319
	30.4375	0.431075
	30.5	0.415844
	30.5625	0.417229
	30.625	0.417419
	30.6875	0.409693
	30.75	0.415349
	30.8125	0.422183
	30.875	0.409959
	30.9375	0.405499
	31	0.415873
	31.0625	0.415069
	31.125	0.414354
	31.1875	0.417317
	31.25	0.419896
	31.3125	0.413975
	31.375	0.42377
	31.4375	0.426921
	31.5	0.424192
	31.5625	0.410276
	31.625	0.402385
	31.6875	0.401215
	31.75	0.408573
	31.8125	0.413362
	31.875	0.40783
	31.9375	0.412414
	32	0.408857
	32.0625	0.401477
	32.125	0.395913
	32.1875	0.401811
	32.25	0.401795
	32.3125	0.411509
	32.375	0.416281
	32.4375	0.423586
	32.5	0.41803
	32.5625	0.419575
	32.625	0.427424
	32.6875	0.427994
	32.75	0.421316
	32.8125	0.4286
	32.875	0.425709
	32.9375	0.437489
	33	0.442927
	33.0625	0.445844
	33.125	0.440595
	33.1875	0.434695
	33.25	0.430809
	33.3125	0.430397
	33.375	0.432497
	33.4375	0.43044
	33.5	0.425693
	33.5625	0.429563
	33.625	0.423201
	33.6875	0.43706
	33.75	0.442286
	33.8125	0.441506
	33.875	0.436415
	33.9375	0.443177
	34	0.449542
	34.0625	0.44833
	34.125	0.447846
	34.1875	0.455794
	34.25	0.4446
	34.3125	0.442024
	34.375	0.440791
	34.4375	0.441871
	34.5	0.451618
	34.5625	0.452738
	34.625	0.451206
	34.6875	0.436657
	34.75	0.431822
	34.8125	0.449144
	34.875	0.446952
	34.9375	0.448084
	35	0.446784
	35.0625	0.44927
	35.125	0.449329
	35.1875	0.466361
	35.25	0.468953
	35.3125	0.470477
	35.375	0.464667
	35.4375	0.465872
	35.5	0.467186
	35.5625	0.475937
	35.625	0.472145
	35.6875	0.486969
	35.75	0.490554
	35.8125	0.489845
	35.875	0.481058
	35.9375	0.473487
	36	0.480834
	36.0625	0.467471
	36.125	0.472894
	36.1875	0.484021
	36.25	0.475364
	36.3125	0.474113
	36.375	0.468089
	36.4375	0.473556
	36.5	0.472963
	36.5625	0.457289
	36.625	0.452538
	36.6875	0.46671
	36.75	0.475346
	36.8125	0.468152
	36.875	0.480595
	36.9375	0.479812
	37	0.493977
	37.0625	0.506258
	37.125	0.511764
	37.1875	0.517564
	37.25	0.517813
	37.3125	0.516425
	37.375	0.513228
	37.4375	0.528294
	37.5	0.539647
	37.5625	0.538011
	37.625	0.530791
	37.6875	0.532238
	37.75	0.536205
	37.8125	0.526866
	37.875	0.513674
	37.9375	0.513492
	38	0.520422
	38.0625	0.517401
	38.125	0.524496
	38.1875	0.523902
	38.25	0.528792
	38.3125	0.515784
	38.375	0.514721
	38.4375	0.52392
	38.5	0.521472
	38.5625	0.518058
	38.625	0.511094
	38.6875	0.52739
	38.75	0.522721
	38.8125	0.519668
	38.875	0.515868
	38.9375	0.528456
	39	0.519923
	39.0625	0.527578
	39.125	0.527592
	39.1875	0.523556
	39.25	0.521879
	39.3125	0.512923
	39.375	0.51133
	39.4375	0.510525
	39.5	0.520924
	39.5625	0.526937
	39.625	0.526819
	39.6875	0.531936
	39.75	0.527501
	39.8125	0.528584
	39.875	0.523181
	39.9375	0.523124
	40	0.525581
	40.0625	0.519052
	40.125	0.520082
	40.1875	0.520961
	40.25	0.515483
	40.3125	0.509026
	40.375	0.501129
	40.4375	0.508779
	40.5	0.511235
	40.5625	0.513567
	40.625	0.517241
	40.6875	0.51569
	40.75	0.508742
	40.8125	0.510374
	40.875	0.516035
	40.9375	0.507989
	41	0.498033
	41.0625	0.504315
	41.125	0.513606
	41.1875	0.512219
	41.25	0.511706
	41.3125	0.502986
	41.375	0.502849
	41.4375	0.495806
	41.5	0.494516
	41.5625	0.480034
	41.625	0.48426
	41.6875	0.483068
	41.75	0.488236
	41.8125	0.495254
	41.875	0.503628
	41.9375	0.490356
	42	0.494409
	42.0625	0.490973
	42.125	0.500572
	42.1875	0.501904
	42.25	0.507997
	42.3125	0.510237
	42.375	0.502546
	42.4375	0.498921
	42.5	0.505623
	42.5625	0.508991
	42.625	0.51993
	42.6875	0.535268
	42.75	0.539679
	42.8125	0.544227
	42.875	0.550067
	42.9375	0.54439
	43	0.555536
	43.0625	0.563451
	43.125	0.567466
	43.1875	0.584745
	43.25	0.566362
	43.3125	0.585251
	43.375	0.583282
	43.4375	0.58504
	43.5	0.577267
	43.5625	0.584579
	43.625	0.593391
	43.6875	0.601601
	43.75	0.586007
	43.8125	0.588557
	43.875	0.581649
	43.9375	0.583817
	44	0.562372
	44.0625	0.558938
	44.125	0.561789
	44.1875	0.557244
	44.25	0.565722
	44.3125	0.566177
	44.375	0.568922
	44.4375	0.55709
	44.5	0.568182
	44.5625	0.571785
	44.625	0.561335
	44.6875	0.569427
	44.75	0.570964
	44.8125	0.572241
	44.875	0.567286
	44.9375	0.569502
	45	0.57234
	45.0625	0.571629
	45.125	0.567206
	45.1875	0.574911
	45.25	0.573177
	45.3125	0.558626
	45.375	0.566679
	45.4375	0.56795
	45.5	0.568405
	45.5625	0.568234
	45.625	0.580586
	45.6875	0.578598
	45.75	0.568591
	45.8125	0.584083
	45.875	0.583795
	45.9375	0.581678
	46	0.587391
	46.0625	0.58092
	46.125	0.590392
	46.1875	0.587015
	46.25	0.584416
	46.3125	0.588782
	46.375	0.583457
	46.4375	0.597163
	46.5	0.587368
	46.5625	0.584023
	46.625	0.587768
	46.6875	0.581007
	46.75	0.593914
	46.8125	0.591889
	46.875	0.588164
	46.9375	0.586461
	47	0.59484
	47.0625	0.586333
	47.125	0.580386
	47.1875	0.587905
	47.25	0.591804
	47.3125	0.576502
	47.375	0.58351
	47.4375	0.585344
	47.5	0.597057
	47.5625	0.605222
	47.625	0.605972
	47.6875	0.610684
	47.75	0.60939
	47.8125	0.596698
	47.875	0.593758
	47.9375	0.608931
	48	0.61017
	48.0625	0.607909
	48.125	0.611336
	48.1875	0.607258
	48.25	0.608586
	48.3125	0.602841
	48.375	0.607831
	48.4375	0.613909
	48.5	0.613689
	48.5625	0.611425
	48.625	0.612218
	48.6875	0.615908
	48.75	0.612457
	48.8125	0.599422
	48.875	0.596769
	48.9375	0.622016
	49	0.609646
	49.0625	0.598499
	49.125	0.6179
	49.1875	0.618654
	49.25	0.618693
	49.3125	0.633378
	49.375	0.631388
	49.4375	0.636932
	49.5	0.630189
	49.5625	0.637134
	49.625	0.639494
	49.6875	0.634467
	49.75	0.622414
	49.8125	0.631363
	49.875	0.632689
	49.9375	0.631041
	50	0.634525
	50.0625	0.624626
	50.125	0.632909
	50.1875	0.642553
	50.25	0.638186
	50.3125	0.634019
	50.375	0.638356
	50.4375	0.650681
	50.5	0.647882
	50.5625	0.642954
	50.625	0.636235
	50.6875	0.649576
	50.75	0.637376
	50.8125	0.643117
	50.875	0.639241
	50.9375	0.633512
	51	0.632221
	51.0625	0.618941
	51.125	0.623069
	51.1875	0.636378
	51.25	0.627083
	51.3125	0.622867
	51.375	0.63823
	51.4375	0.630193
	51.5	0.617206
	51.5625	0.621713
	51.625	0.639616
	51.6875	0.626909
	51.75	0.621515
	51.8125	0.615535
	51.875	0.605157
	51.9375	0.611293
	52	0.612979
	52.0625	0.618053
	52.125	0.620734
	52.1875	0.611496
	52.25	0.604592
	52.3125	0.597619
	52.375	0.612914
	52.4375	0.612955
	52.5	0.611569
	52.5625	0.616968
	52.625	0.610192
	52.6875	0.608276
	52.75	0.612614
	52.8125	0.61932
	52.875	0.609506
	52.9375	0.597368
	53	0.594678
	53.0625	0.605065
	53.125	0.60133
	53.1875	0.608095
	53.25	0.607897
	53.3125	0.616972
	53.375	0.598096
	53.4375	0.602124
	53.5	0.611027
	53.5625	0.611399
	53.625	0.614807
	53.6875	0.623771
	53.75	0.61747
	53.8125	0.629878
	53.875	0.629142
	53.9375	0.623764
	54	0.621685
	54.0625	0.623871
	54.125	0.62581
	54.1875	0.631336
	54.25	0.620747
	54.3125	0.640116
	54.375	0.62659
	54.4375	0.622073
	54.5	0.615786
	54.5625	0.612982
	54.625	0.633974
	54.6875	0.611077
	54.75	0.617868
	54.8125	0.616404
	54.875	0.612412
	54.9375	0.61736
	55	0.605566
	55.0625	0.611018
	55.125	0.607798
	55.1875	0.60829
	55.25	0.602507
	55.3125	0.606872
	55.375	0.607372
	55.4375	0.60215
	55.5	0.608042
	55.5625	0.615598
	55.625	0.614444
	55.6875	0.602193
	55.75	0.602762
	55.8125	0.600504
	55.875	0.59368
	55.9375	0.596145
	56	0.59366
	56.0625	0.615603
	56.125	0.611169
	56.1875	0.628526
	56.25	0.624075
	56.3125	0.620885
	56.375	0.640161
	56.4375	0.632677
	56.5	0.633926
	56.5625	0.629303
	56.625	0.640443
	56.6875	0.638339
	56.75	0.639508
	56.8125	0.616065
	56.875	0.630123
	56.9375	0.616479
	57	0.632784
	57.0625	0.636533
	57.125	0.630569
	57.1875	0.633758
	57.25	0.641536
	57.3125	0.629601
	57.375	0.636899
	57.4375	0.65399
	57.5	0.65817
	57.5625	0.656261
	57.625	0.656748
	57.6875	0.643827
	57.75	0.651169
	57.8125	0.662094
	57.875	0.656577
	57.9375	0.649569
	58	0.651427
	58.0625	0.651519
	58.125	0.652413
	58.1875	0.64162
	58.25	0.64193
	58.3125	0.648666
	58.375	0.645507
	58.4375	0.649862
	58.5	0.652926
	58.5625	0.644491
	58.625	0.641012
	58.6875	0.644491
	58.75	0.647678
	58.8125	0.633802
	58.875	0.63774
	58.9375	0.635001
	59	0.630737
	59.0625	0.633104
	59.125	0.629945
	59.1875	0.628199
	59.25	0.620384
	59.3125	0.623094
	59.375	0.625519
	59.4375	0.626063
	59.5	0.63222
	59.5625	0.641395
	59.625	0.631924
	59.6875	0.622322
	59.75	0.616261
	59.8125	0.619994
	59.875	0.626068
	59.9375	0.618364
	60	0.60658
	60.0625	0.601014
	60.125	0.604372
	60.1875	0.615176
	60.25	0.6052
	60.3125	0.605531
	60.375	0.602883
	60.4375	0.607315
	60.5	0.596945
	60.5625	0.596424
	60.625	0.605208
	60.6875	0.602092
	60.75	0.613323
	60.8125	0.60485
	60.875	0.607711
	60.9375	0.609414
	61	0.606945
	61.0625	0.613917
	61.125	0.621687
	61.1875	0.620644
	61.25	0.609114
	61.3125	0.604699
	61.375	0.604792
	61.4375	0.598298
	61.5	0.587817
	61.5625	0.58389
	61.625	0.582923
	61.6875	0.577261
	61.75	0.583363
	61.8125	0.582619
	61.875	0.572542
	61.9375	0.574686
	62	0.572757
	62.0625	0.577873
	62.125	0.58079
	62.1875	0.5837
	62.25	0.581276
	62.3125	0.582345
	62.375	0.582127
	62.4375	0.572112
	62.5	0.578142
	62.5625	0.585635
	62.625	0.573929
	62.6875	0.57785
	62.75	0.569462
	62.8125	0.568106
	62.875	0.566974
	62.9375	0.565432
	63	0.568842
	63.0625	0.569428
	63.125	0.552519
	63.1875	0.565333
	63.25	0.579552
	63.3125	0.581777
	63.375	0.569704
	63.4375	0.577325
	63.5	0.567999
	63.5625	0.575347
	63.625	0.591252
	63.6875	0.58534
	63.75	0.579985
	63.8125	0.580248
	63.875	0.573113
	63.9375	0.572022
	64	0.573605
	64.0625	0.572173
	64.125	0.581168
	64.1875	0.579588
	64.25	0.578775
	64.3125	0.571094
	64.375	0.567668
	64.4375	0.580599
	64.5	0.579349
	64.5625	0.570001
	64.625	0.578821
	64.6875	0.578993
	64.75	0.56366
	64.8125	0.561676
	64.875	0.573987
	64.9375	0.582672
	65	0.579361
	65.0625	0.595237
	65.125	0.598796
	65.1875	0.611241
	65.25	0.60379
	65.3125	0.602456
	65.375	0.608179
	65.4375	0.593562
	65.5	0.604131
	65.5625	0.60864
	65.625	0.616855
	65.6875	0.612021
	65.75	0.608588
	65.8125	0.621804
	65.875	0.616098
	65.9375	0.619997
	66	0.614766
	66.0625	0.621552
	66.125	0.634263
	66.1875	0.617702
	66.25	0.622685
	66.3125	0.624988
	66.375	0.626134
	66.4375	0.630972
	66.5	0.635392
	66.5625	0.628971
	66.625	0.61043
	66.6875	0.603646
	66.75	0.597392
	66.8125	0.593304
	66.875	0.587286
	66.9375	0.6029
	67	0.604026
	67.0625	0.620783
	67.125	0.624247
	67.1875	0.61407
	67.25	0.628186
	67.3125	0.617381
	67.375	0.622629
	67.4375	0.62066
	67.5	0.621191
	67.5625	0.606833
	67.625	0.59945
	67.6875	0.597665
	67.75	0.5799
	67.8125	0.593723
	67.875	0.598703
	67.9375	0.609398
	68	0.599978
	68.0625	0.597147
	68.125	0.613448
	68.1875	0.6089
	68.25	0.60993
	68.3125	0.612741
	68.375	0.605907
	68.4375	0.599933
	68.5	0.589126
	68.5625	0.591742
	68.625	0.57851
	68.6875	0.57903
	68.75	0.587192
	68.8125	0.582214
	68.875	0.578724
	68.9375	0.568785
	69	0.577696
	69.0625	0.593575
	69.125	0.591065
	69.1875	0.595348
	69.25	0.590979
	69.3125	0.593098
	69.375	0.580689
	69.4375	0.586409
	69.5	0.597844
	69.5625	0.588357
	69.625	0.589303
	69.6875	0.603627
	69.75	0.599295
	69.8125	0.592909
	69.875	0.597471
	69.9375	0.594372
	70	0.595147
	70.0625	0.589546
	70.125	0.600019
	70.1875	0.597926
	70.25	0.600665
	70.3125	0.59844
	70.375	0.602238
	70.4375	0.591356
	70.5	0.598919
	70.5625	0.583168
	70.625	0.590906
	70.6875	0.585028
	70.75	0.584315
	70.8125	0.583515
	70.875	0.595493
	70.9375	0.592104
	71	0.589026
	71.0625	0.601199
	71.125	0.604108
	71.1875	0.5965
	71.25	0.597015
	71.3125	0.602703
	71.375	0.61016
	71.4375	0.615735
	71.5	0.604753
	71.5625	0.604811
	71.625	0.600208
	71.6875	0.603623
	71.75	0.608558
	71.8125	0.609228
	71.875	0.611572
	71.9375	0.601834
	72	0.613945
	72.0625	0.605285
	72.125	0.61991
	72.1875	0.614338
	72.25	0.616603
	72.3125	0.606624
	72.375	0.609827
	72.4375	0.599321
	72.5	0.599899
	72.5625	0.607839
	72.625	0.595347
	72.6875	0.593111
	72.75	0.600955
	72.8125	0.601319
	72.875	0.606073
	72.9375	0.611751
	73	0.617367
	73.0625	0.613912
	73.125	0.626501
	73.1875	0.62052
	73.25	0.604292
	73.3125	0.601822
	73.375	0.607314
	73.4375	0.597907
	73.5	0.604795
	73.5625	0.607472
	73.625	0.609251
	73.6875	0.606192
	73.75	0.611861
	73.8125	0.600529
	73.875	0.592998
	73.9375	0.599547
	74	0.609626
	74.0625	0.602995
	74.125	0.598611
	74.1875	0.584827
	74.25	0.580715
	74.3125	0.588986
	74.375	0.580362
	74.4375	0.592481
	74.5	0.595785
	74.5625	0.595377
	74.625	0.591234
	74.6875	0.598617
	74.75	0.6062
	74.8125	0.600156
	74.875	0.595025
	74.9375	0.597752
	75	0.583011
	75.0625	0.5794
	75.125	0.582529
	75.1875	0.58566
	75.25	0.607056
	75.3125	0.596177
	75.375	0.599097
	75.4375	0.589575
	75.5	0.58888
	75.5625	0.59519
	75.625	0.590845
	75.6875	0.582311
	75.75	0.586395
	75.8125	0.588792
	75.875	0.587791
	75.9375	0.60019
	76	0.603232
	76.0625	0.61286
	76.125	0.60992
	76.1875	0.617805
	76.25	0.605632
	76.3125	0.600845
	76.375	0.596718
	76.4375	0.594216
	76.5	0.585665
	76.5625	0.576267
	76.625	0.569034
	76.6875	0.565978
	76.75	0.567794
	76.8125	0.572538
	76.875	0.570942
	76.9375	0.5724
	77	0.571276
	77.0625	0.562682
	77.125	0.553151
	77.1875	0.563796
	77.25	0.568277
	77.3125	0.57104
	77.375	0.569434
	77.4375	0.569311
	77.5	0.575558
	77.5625	0.572137
	77.625	0.577459
	77.6875	0.589166
	77.75	0.582103
	77.8125	0.575592
	77.875	0.57946
	77.9375	0.568519
	78	0.562898
	78.0625	0.576139
	78.125	0.570664
	78.1875	0.571443
	78.25	0.567697
	78.3125	0.567724
	78.375	0.581419
	78.4375	0.574852
	78.5	0.571527
	78.5625	0.569497
	78.625	0.569035
	78.6875	0.555086
	78.75	0.569741
	78.8125	0.579632
	78.875	0.579249
	78.9375	0.587202
	79	0.578458
	79.0625	0.590349
	79.125	0.602641
	79.1875	0.611407
	79.25	0.606104
	79.3125	0.601102
	79.375	0.598801
	79.4375	0.596108
	79.5	0.594822
	79.5625	0.59825
	79.625	0.592232
	79.6875	0.593872
	79.75	0.596362
	79.8125	0.59573
	79.875	0.609545
	79.9375	0.62191
	80	0.632196
	80.0625	0.617374
	80.125	0.619688
	80.1875	0.616112
	80.25	0.619383
	80.3125	0.62341
	80.375	0.627052
	80.4375	0.641943
	80.5	0.638003
	80.5625	0.632931
	80.625	0.641399
	80.6875	0.642253
	80.75	0.64974
	80.8125	0.637223
	80.875	0.630011
	80.9375	0.640378
	81	0.641138
	81.0625	0.654747
	81.125	0.643735
	81.1875	0.640226
	81.25	0.63429
	81.3125	0.642371
	81.375	0.640407
	81.4375	0.650677
	81.5	0.660639
	81.5625	0.659097
	81.625	0.655169
	81.6875	0.645592
	81.75	0.661666
	81.8125	0.652848
	81.875	0.651801
	81.9375	0.64963
	82	0.647838
	82.0625	0.657312
	82.125	0.656244
	82.1875	0.668664
	82.25	0.65873
	82.3125	0.652064
	82.375	0.656065
	82.4375	0.654796
	82.5	0.660033
	82.5625	0.656662
	82.625	0.661528
	82.6875	0.667025
	82.75	0.657802
	82.8125	0.666754
	82.875	0.67379
	82.9375	0.64662
	83	0.65976
	83.0625	0.680627
	83.125	0.685042
	83.1875	0.695653
	83.25	0.687312
	83.3125	0.691101
	83.375	0.693239
	83.4375	0.699575
	83.5	0.696106
	83.5625	0.692959
	83.625	0.689427
	83.6875	0.695753
	83.75	0.696554
	83.8125	0.696816
	83.875	0.689903
	83.9375	0.693369
	84	0.696143
	84.0625	0.698955
	84.125	0.707709
	84.1875	0.716937
	84.25	0.713492
	84.3125	0.720612
	84.375	0.727234
	84.4375	0.713842
	84.5	0.714851
	84.5625	0.709025
	84.625	0.706073
	84.6875	0.709617
	84.75	0.697799
	84.8125	0.699946
	84.875	0.700262
	84.9375	0.694513
	85	0.693159
	85.0625	0.684759
	85.125	0.683496
	85.1875	0.684413
	85.25	0.69029
	85.3125	0.697122
	85.375	0.700015
	85.4375	0.69945
	85.5	0.698358
	85.5625	0.689303
	85.625	0.695965
	85.6875	0.68841
	85.75	0.696374
	85.8125	0.696432
	85.875	0.686589
	85.9375	0.684808
	86	0.690173
	86.0625	0.68544
	86.125	0.691792
	86.1875	0.706561
	86.25	0.700152
	86.3125	0.709972
	86.375	0.713888
	86.4375	0.705007
	86.5	0.70292
	86.5625	0.710471
	86.625	0.708058
	86.6875	0.704601
	86.75	0.700156
	86.8125	0.692417
	86.875	0.692469
	86.9375	0.700328
	87	0.697286
	87.0625	0.715244
	87.125	0.717574
	87.1875	0.710492
	87.25	0.715494
	87.3125	0.710075
	87.375	0.691868
	87.4375	0.692679
	87.5	0.698008
	87.5625	0.689198
	87.625	0.692092
	87.6875	0.685256
	87.75	0.708413
	87.8125	0.703184
	87.875	0.698948
	87.9375	0.697466
	88	0.701741
	88.0625	0.714867
	88.125	0.720287
	88.1875	0.731108
	88.25	0.742873
	88.3125	0.714963
	88.375	0.71243
	88.4375	0.721943
	88.5	0.723905
	88.5625	0.714374
	88.625	0.716738
	88.6875	0.692451
	88.75	0.690962
	88.8125	0.689417
	88.875	0.695774
	88.9375	0.703044
	89	0.705526
	89.0625	0.676
	89.125	0.692661
	89.1875	0.703892
	89.25	0.710285
	89.3125	0.711536
	89.375	0.709457
	89.4375	0.715213
	89.5	0.71484
	89.5625	0.719344
	89.625	0.724353
	89.6875	0.715094
	89.75	0.712956
	89.8125	0.723301
	89.875	0.719302
	89.9375	0.71037
	90	0.694401
	90.0625	0.68394
	90.125	0.690011
	90.1875	0.703195
	90.25	0.694616
	90.3125	0.68779
	90.375	0.696894
	90.4375	0.704176
	90.5	0.693037
	90.5625	0.690138
	90.625	0.701172
	90.6875	0.68979
	90.75	0.692603
	90.8125	0.700612
	90.875	0.697818
	90.9375	0.695667
	91	0.685852
	91.0625	0.689466
	91.125	0.690763
	91.1875	0.699359
	91.25	0.691113
	91.3125	0.691653
	91.375	0.687164
	91.4375	0.674755
	91.5	0.670944
	91.5625	0.673316
	91.625	0.68811
	91.6875	0.688865
	91.75	0.698174
	91.8125	0.707444
	91.875	0.70607
	91.9375	0.711131
	92	0.714077
	92.0625	0.708955
	92.125	0.71544
	92.1875	0.721014
	92.25	0.734935
	92.3125	0.723322
	92.375	0.721731
	92.4375	0.709076
	92.5	0.681328
	92.5625	0.668717
	92.625	0.661019
	92.6875	0.657143
	92.75	0.654116
	92.8125	0.642468
	92.875	0.649446
	92.9375	0.646926
	93	0.659532
	93.0625	0.662862
	93.125	0.668314
	93.1875	0.657192
	93.25	0.653395
	93.3125	0.663036
	93.375	0.673161
	93.4375	0.659513
	93.5	0.672039
	93.5625	0.680543
	93.625	0.666393
	93.6875	0.680134
	93.75	0.670189
	93.8125	0.67491
	93.875	0.679843
	93.9375	0.686671
	94	0.68487
	94.0625	0.683154
	94.125	0.688954
	94.1875	0.690543
	94.25	0.693456
	94.3125	0.689212
	94.375	0.691363
	94.4375	0.691842
	94.5	0.690505
	94.5625	0.679169
	94.625	0.670475
	94.6875	0.663854
	94.75	0.67622
	94.8125	0.670161
	94.875	0.667316
	94.9375	0.654491
	95	0.653111
	95.0625	0.655075
	95.125	0.664665
	95.1875	0.673417
	95.25	0.68384
	95.3125	0.683371
	95.375	0.690417
	95.4375	0.683658
	95.5	0.692209
	95.5625	0.695155
	95.625	0.701068
	95.6875	0.700893
	95.75	0.701323
	95.8125	0.704479
	95.875	0.711126
	95.9375	0.694079
	96	0.683209
	96.0625	0.679898
	96.125	0.682137
	96.1875	0.689706
	96.25	0.690816
	96.3125	0.699557
	96.375	0.694256
	96.4375	0.684374
	96.5	0.681495
	96.5625	0.67244
	96.625	0.669021
	96.6875	0.671075
	96.75	0.676582
	96.8125	0.681355
	96.875	0.682091
	96.9375	0.689714
	97	0.679573
	97.0625	0.681551
	97.125	0.671815
	97.1875	0.67594
	97.25	0.658578
	97.3125	0.661456
	97.375	0.671638
	97.4375	0.66647
	97.5	0.673297
	97.5625	0.665839
	97.625	0.669449
	97.6875	0.670584
	97.75	0.687145
	97.8125	0.676139
	97.875	0.684253
	97.9375	0.682871
	98	0.673894
	98.0625	0.684021
	98.125	0.691648
	98.1875	0.697659
	98.25	0.67508
	98.3125	0.691983
	98.375	0.704784
	98.4375	0.706611
	98.5	0.71048
	98.5625	0.700952
	98.625	0.696918
	98.6875	0.687481
	98.75	0.686859
	98.8125	0.677682
	98.875	0.685709
	98.9375	0.694047
	99	0.698644
	99.0625	0.693832
	99.125	0.682651
	99.1875	0.681896
	99.25	0.700715
	99.3125	0.705672
	99.375	0.693189
	99.4375	0.688923
	99.5	0.697176
	99.5625	0.695119
	99.625	0.693638
	99.6875	0.700288
	99.75	0.696152
	99.8125	0.697243
	99.875	0.697874
	99.9375	0.692829
	100	0.691514
	100.063	0.681688
	100.125	0.679103
	100.188	0.685482
	100.25	0.699699
	100.312	0.697484
	100.375	0.690901
	100.437	0.687503
	100.5	0.67601
	100.562	0.688037
	100.625	0.690322
	100.688	0.697462
	100.75	0.684601
	100.813	0.67623
	100.875	0.672846
	100.938	0.664453
	101	0.676027
	101.062	0.670949
	101.125	0.663306
	101.187	0.661636
	101.25	0.67401
	101.313	0.673282
	101.375	0.666705
	101.438	0.671395
	101.5	0.6783
	101.562	0.679023
	101.625	0.682062
	101.687	0.675935
	101.75	0.675782
	101.812	0.674817
	101.875	0.68076
	101.938	0.700796
	102	0.690033
	102.063	0.694054
	102.125	0.703128
	102.188	0.697747
	102.25	0.706257
	102.312	0.7126
	102.375	0.708362
	102.437	0.703226
	102.5	0.704213
	102.563	0.699731
	102.625	0.693802
	102.688	0.706775
	102.75	0.702828
	102.812	0.705204
	102.875	0.699141
	102.937	0.700927
	103	0.698159
	103.062	0.698579
	103.125	0.699284
	103.188	0.693682
	103.25	0.695353
	103.313	0.701695
	103.375	0.708792
	103.438	0.705319
	103.5	0.708087
	103.562	0.699131
	103.625	0.710708
	103.687	0.70205
	103.75	0.698931
	103.813	0.70148
	103.875	0.6947
	103.938	0.711247
	104	0.706982
	104.062	0.699412
	104.125	0.701349
	104.187	0.705311
	104.25	0.699702
	104.312	0.715126
	104.375	0.713712
	104.438	0.720586
	104.5	0.706527
	104.563	0.712374
	104.625	0.711913
	104.688	0.708642
	104.75	0.698723
	104.812	0.704663
	104.875	0.700753
	104.937	0.705094
	105	0.69468
	105.063	0.701458
	105.125	0.702408
	105.188	0.706129
	105.25	0.6965
	105.312	0.699654
	105.375	0.690651
	105.437	0.688437
	105.5	0.690345
	105.562	0.694487
	105.625	0.69815
	105.688	0.696218
	105.75	0.689279
	105.813	0.697108
	105.875	0.701132
	105.938	0.697828
	106	0.687091
	106.062	0.68391
	106.125	0.667833
	106.187	0.671968
	106.25	0.663024
	106.313	0.6686
	106.375	0.67682
	106.438	0.683165
	106.5	0.681815
	106.562	0.681259
	106.625	0.672361
	106.687	0.663852
	106.75	0.67927
	106.812	0.680908
	106.875	0.684611
	106.938	0.682155
	107	0.672569
	107.063	0.684115
	107.125	0.684984
	107.188	0.680718
	107.25	0.677114
	107.312	0.66864
	107.375	0.661804
	107.437	0.675007
	107.5	0.680735
	107.563	0.680364
	107.625	0.684315
	107.688	0.677578
	107.75	0.677266
	107.812	0.669046
	107.875	0.674172
	107.937	0.67392
	108	0.68243
	108.062	0.68497
	108.125	0.685501
	108.188	0.68398
	108.25	0.684168
	108.313	0.690786
	108.375	0.675264
	108.438	0.68444
	108.5	0.703105
	108.562	0.706911
	108.625	0.701316
	108.687	0.7027
	108.75	0.698032
	108.813	0.692107
	108.875	0.700732
	108.938	0.701767
	109	0.704044
	109.062	0.703361
	109.125	0.704128
	109.187	0.708744
	109.25	0.717982
	109.312	0.713493
	109.375	0.719258
	109.438	0.730585
	109.5	0.73352
	109.563	0.730907
	109.625	0.741951
	109.688	0.729259
	109.75	0.723379
	109.812	0.725735
	109.875	0.725742
	109.937	0.749886
	110	0.741012
	110.063	0.749414
	110.125	0.734615
	110.188	0.726151
	110.25	0.719653
	110.312	0.720415
	110.375	0.715659
	110.437	0.713481
	110.5	0.719996
	110.562	0.709454
	110.625	0.715841
	110.688	0.707579
	110.75	0.70561
	110.813	0.703539
	110.875	0.706256
	110.938	0.706119
	111	0.699292
	111.062	0.709581
	111.125	0.725393
	111.187	0.718699
	111.25	0.715352
	111.313	0.726419
	111.375	0.715701
	111.438	0.722384
	111.5	0.724
	111.562	0.716446
	111.625	0.719888
	111.687	0.723118
	111.75	0.707372
	111.812	0.710991
	111.875	0.708919
	111.938	0.708051
	112	0.713878
	112.063	0.702964
	112.125	0.69752
	112.188	0.703741
	112.25	0.699343
	112.312	0.685383
	112.375	0.686772
	112.437	0.689086
	112.5	0.690068
	112.563	0.693541
	112.625	0.694026
	112.688	0.69404
	112.75	0.703594
	112.812	0.713345
	112.875	0.708765
	112.937	0.716319
	113	0.717611
	113.062	0.702438
	113.125	0.698037
	113.188	0.693309
	113.25	0.697929
	113.313	0.707306
	113.375	0.711524
	113.438	0.72362
	113.5	0.710278
	113.562	0.708368
	113.625	0.713539
	113.687	0.698858
	113.75	0.715367
	113.813	0.707213
	113.875	0.697626
	113.938	0.703152
	114	0.700833
	114.062	0.692967
	114.125	0.676049
	114.187	0.68783
	114.25	0.683447
	114.312	0.688755
	114.375	0.680362
	114.438	0.674245
	114.5	0.695643
	114.563	0.684754
	114.625	0.692563
	114.688	0.704921
	114.75	0.711221
	114.812	0.702928
	114.875	0.70431
	114.937	0.696709
	115	0.688032
	115.063	0.681484
	115.125	0.685392
	115.188	0.69123
	115.25	0.687037
	115.312	0.685772
	115.375	0.686447
	115.437	0.678181
	115.5	0.67209
	115.562	0.686866
	115.625	0.683929
	115.688	0.69453
	115.75	0.699028
	115.813	0.6936
	115.875	0.694545
	115.938	0.704619
	116	0.699951
	116.062	0.714239
	116.125	0.712194
	116.187	0.717728
	116.25	0.714318
	116.313	0.714802
	116.375	0.7135
	116.438	0.705199
	116.5	0.701849
	116.562	0.697489
	116.625	0.69092
	116.687	0.692228
	116.75	0.681744
	116.812	0.680891
	116.875	0.672092
	116.938	0.683708
	117	0.680265
	117.063	0.690833
	117.125	0.702844
	117.188	0.700683
	117.25	0.688917
	117.312	0.701136
	117.375	0.700061
	117.437	0.685051
	117.5	0.685811
	117.563	0.700813
	117.625	0.699457
	117.688	0.697963
	117.75	0.700665
	117.812	0.686911
	117.875	0.688281
	117.937	0.689101
	118	0.690804
	118.062	0.694524
	118.125	0.693377
	118.188	0.692805
	118.25	0.694261
	118.313	0.682577
	118.375	0.665323
	118.438	0.675979
	118.5	0.669271
	118.562	0.671414
	118.625	0.676483
	118.687	0.66379
	118.75	0.667687
	118.813	0.680877
	118.875	0.675161
	118.938	0.681601
	119	0.684797
	119.062	0.689562
	119.125	0.684893
	119.187	0.691062
	119.25	0.698879
	119.312	0.693991
	119.375	0.69215
	119.438	0.701246
	119.5	0.70513
	119.563	0.700202
	119.625	0.695938
	119.688	0.69509
	119.75	0.706248
	119.812	0.715152
	119.875	0.718348
	119.937	0.726084
	120	0.720543
	120.063	0.719441
	120.125	0.733741
	120.188	0.734176
	120.25	0.736772
	120.312	0.743434
	120.375	0.744024
	120.437	0.729053
	120.5	0.727734
	120.562	0.714652
	120.625	0.720023
	120.688	0.710508
	120.75	0.720309
	120.813	0.708118
	120.875	0.699083
	120.938	0.698353
	121	0.700405
	121.062	0.695873
	121.125	0.703019
	121.187	0.692858
	121.25	0.696883
	121.313	0.696863
	121.375	0.707441
	121.438	0.708358
	121.5	0.705812
	121.562	0.713174
	121.625	0.719758
	121.687	0.74243
	121.75	0.736758
	121.812	0.730904
	121.875	0.729859
	121.938	0.720346
	122	0.713961
	122.063	0.721384
	122.125	0.724163
	122.188	0.70907
	122.25	0.707188
	122.312	0.709703
	122.375	0.719093
	122.437	0.71489
	122.5	0.718709
	122.563	0.701738
	122.625	0.71358
	122.688	0.722927
	122.75	0.710056
	122.812	0.710149
	122.875	0.703875
	122.937	0.701194
	123	0.71279
	123.062	0.711646
	123.125	0.716552
	123.188	0.705427
	123.25	0.708375
	123.313	0.71204
	123.375	0.712851
	123.438	0.720949
	123.5	0.728209
	123.562	0.722392
	123.625	0.719499
	123.687	0.705183
	123.75	0.708842
	123.813	0.714406
	123.875	0.722233
	123.938	0.711082
	124	0.722205
	124.062	0.722315
	124.125	0.723391
	124.187	0.726765
	124.25	0.72402
	124.312	0.720951
	124.375	0.71724
	124.438	0.723091
	124.5	0.717435
	124.563	0.709692
	124.625	0.72062
	124.688	0.723518
	124.75	0.722589
	124.812	0.735555
[truncated: 6,002 more rows]

## Sheet: Fig. 2c
Fig. 2c
	Time (ns)	d (nm)
	0	2.224
	0.04174	2.239
	0.08348	2.274
	0.12522	2.271
	0.16696	2.257
	0.2087	2.356
	0.25044	2.361
	0.29218	2.307
	0.33392	2.336
	0.37566	2.383
	0.4174	2.327
	0.45914	2.319
	0.50088	2.351
	0.54262	2.359
	0.58436	2.364
	0.6261	2.307
	0.66784	2.375
	0.70958	2.254
	0.75132	2.342
	0.79306	2.308
	0.8348	2.313
	0.87654	2.346
	0.91828	2.281
	0.96002	2.36
	1.00176	2.349
	1.0435	2.35
	1.08524	2.328
	1.12698	2.32
	1.16872	2.32
	1.21046	2.291
	1.2522	2.314
	1.29394	2.342
	1.33568	2.323
	1.37742	2.368
	1.41916	2.412
	1.4609	2.44
	1.50264	2.437
	1.54438	2.345
	1.58612	2.355
	1.62786	2.361
	1.6696	2.32
	1.71134	2.392
	1.75308	2.331
	1.79482	2.43
	1.83656	2.302
	1.8783	2.277
	1.92004	2.245
	1.96178	2.293
	2.00352	2.257
	2.04526	2.216
	2.087	2.267
	2.12874	2.292
	2.17048	2.31
	2.21222	2.294
	2.25396	2.343
	2.2957	2.323
	2.33744	2.304
	2.37918	2.227
	2.42092	2.3
	2.46266	2.266
	2.5044	2.366
	2.54614	2.383
	2.58788	2.333
	2.62962	2.343
	2.67136	2.316
	2.7131	2.383
	2.75484	2.405
	2.79658	2.386
	2.83832	2.426
	2.88006	2.493
	2.9218	2.521
	2.96354	2.511
	3.00528	2.578
	3.04702	2.465
	3.08876	2.502
	3.1305	2.447
	3.17224	2.53
	3.21398	2.476
	3.25572	2.607
	3.29746	2.57
	3.3392	2.564
	3.38094	2.575
	3.42268	2.514
	3.46442	2.553
	3.50616	2.576
	3.5479	2.555
	3.58964	2.611
	3.63138	2.623
	3.67312	2.621
	3.71486	2.582
	3.7566	2.595
	3.79834	2.58
	3.84008	2.564
	3.88182	2.521
	3.92356	2.487
	3.9653	2.48
	4.00704	2.503
	4.04878	2.529
	4.09052	2.52
	4.13226	2.47
	4.174	2.536
	4.21574	2.491
	4.25748	2.477
	4.29922	2.568
	4.34096	2.546
	4.3827	2.63
	4.42444	2.527
	4.46618	2.56
	4.50792	2.534
	4.54966	2.363
	4.5914	2.377
	4.63314	2.363
	4.67488	2.435
	4.71662	2.415
	4.75836	2.351
	4.8001	2.311
	4.84184	2.322
	4.88358	2.301
	4.92532	2.33
	4.96706	2.363
	5.0088	2.298
	5.05054	2.322
	5.09228	2.282
	5.13402	2.347
	5.17576	2.288
	5.2175	2.309
	5.25924	2.363
	5.30098	2.369
	5.34272	2.382
	5.38446	2.358
	5.4262	2.391
	5.46794	2.467
	5.50968	2.517
	5.55142	2.449
	5.59316	2.443
	5.6349	2.465
	5.67664	2.455
	5.71838	2.372
	5.76012	2.401
	5.80186	2.435
	5.8436	2.369
	5.88534	2.396
	5.92708	2.373
	5.96882	2.355
	6.01056	2.341
	6.0523	2.319
	6.09404	2.358
	6.13578	2.346
	6.17752	2.356
	6.21926	2.409
	6.261	2.406
	6.30274	2.387
	6.34448	2.452
	6.38622	2.41
	6.42796	2.325
	6.4697	2.318
	6.51144	2.4
	6.55318	2.386
	6.59492	2.331
	6.63666	2.409
	6.6784	2.399
	6.72014	2.367
	6.76188	2.362
	6.80362	2.345
	6.84536	2.392
	6.8871	2.362
	6.92884	2.317
	6.97058	2.332
	7.01232	2.355
	7.05406	2.344
	7.0958	2.35
	7.13754	2.4
	7.17928	2.391
	7.22102	2.317
	7.26276	2.305
	7.3045	2.387
	7.34624	2.19
	7.38798	2.182
	7.42972	2.315
	7.47146	2.245
	7.5132	2.323
	7.55494	2.377
	7.59668	2.315
	7.63842	2.356
	7.68016	2.292
	7.7219	2.443
	7.76364	2.414
	7.80538	2.31
	7.84712	2.271
	7.88886	2.306
	7.9306	2.255
	7.97234	2.273
	8.01408	2.348
	8.05582	2.296
	8.09756	2.314
	8.1393	2.287
	8.18104	2.176
	8.22278	2.309
	8.26452	2.234
	8.30626	2.266
	8.348	2.313
	8.38974	2.268
	8.43148	2.269
	8.47322	2.254
	8.51496	2.303
	8.5567	2.353
	8.59844	2.323
	8.64018	2.35
	8.68192	2.2
	8.72366	2.298
	8.7654	2.249
	8.80714	2.263
	8.84888	2.324
	8.89062	2.333
	8.93236	2.43
	8.9741	2.308
	9.01584	2.273
	9.05758	2.339
	9.09932	2.337
	9.14106	2.338
	9.1828	2.334
	9.22454	2.326
	9.26628	2.314
	9.30802	2.281
	9.34976	2.327
	9.3915	2.266
	9.43324	2.304
	9.47498	2.277
	9.51672	2.264
	9.55846	2.219
	9.6002	2.256
	9.64194	2.12
	9.68368	2.23
	9.72542	2.208
	9.76716	2.123
	9.8089	2.11
	9.85064	2.133
	9.89238	2.22
	9.93412	2.183
	9.97586	2.165
	10.0176	2.16
	10.0593	2.183
	10.1011	2.24
	10.1428	2.333
	10.1846	2.294
	10.2263	2.248
	10.268	2.249
	10.3098	2.294
	10.3515	2.352
	10.3933	2.368
	10.435	2.201
	10.4767	2.131
	10.5185	2.114
	10.5602	2.219
	10.602	2.381
	10.6437	2.289
	10.6854	2.277
	10.7272	2.223
	10.7689	2.166
	10.8107	2.246
	10.8524	2.279
	10.8941	2.352
	10.9359	2.321
	10.9776	2.388
	11.0194	2.376
	11.0611	2.319
	11.1028	2.452
	11.1446	2.431
	11.1863	2.417
	11.2281	2.415
	11.2698	2.413
	11.3115	2.442
	11.3533	2.407
	11.395	2.421
	11.4368	2.205
	11.4785	2.245
	11.5202	2.296
	11.562	2.183
	11.6037	2.287
	11.6455	2.257
	11.6872	2.389
	11.7289	2.258
	11.7707	2.302
	11.8124	2.304
	11.8542	2.324
	11.8959	2.331
	11.9376	2.37
	11.9794	2.313
	12.0211	2.256
	12.0629	2.329
	12.1046	2.321
	12.1463	2.419
	12.1881	2.378
	12.2298	2.352
	12.2716	2.331
	12.3133	2.344
	12.355	2.376
	12.3968	2.356
	12.4385	2.376
	12.4803	2.42
	12.522	2.401
	12.5637	2.314
	12.6055	2.351
	12.6472	2.324
	12.689	2.289
	12.7307	2.277
	12.7724	2.257
	12.8142	2.247
	12.8559	2.237
	12.8977	2.315
	12.9394	2.284
	12.9811	2.36
	13.0229	2.265
	13.0646	2.24
	13.1064	2.222
	13.1481	2.357
	13.1898	2.26
	13.2316	2.266
	13.2733	2.357
	13.3151	2.277
	13.3568	2.318
	13.3985	2.315
	13.4403	2.278
	13.482	2.207
	13.5238	2.305
	13.5655	2.294
	13.6072	2.345
	13.649	2.286
	13.6907	2.355
	13.7325	2.434
	13.7742	2.254
	13.8159	2.362
	13.8577	2.346
	13.8994	2.311
	13.9412	2.307
	13.9829	2.367
	14.0246	2.384
	14.0664	2.388
	14.1081	2.379
	14.1499	2.355
	14.1916	2.345
	14.2333	2.367
	14.2751	2.398
	14.3168	2.321
	14.3586	2.464
	14.4003	2.455
	14.442	2.433
	14.4838	2.39
	14.5255	2.525
	14.5673	2.485
	14.609	2.47
	14.6507	2.425
	14.6925	2.429
	14.7342	2.426
	14.776	2.474
	14.8177	2.393
	14.8594	2.39
	14.9012	2.463
	14.9429	2.502
	14.9847	2.525
	15.0264	2.554
	15.0681	2.516
	15.1099	2.471
	15.1516	2.488
	15.1934	2.48
	15.2351	2.525
	15.2768	2.528
	15.3186	2.495
	15.3603	2.457
	15.4021	2.624
	15.4438	2.486
	15.4855	2.474
	15.5273	2.624
	15.569	2.519
	15.6108	2.451
	15.6525	2.534
	15.6942	2.516
	15.736	2.452
	15.7777	2.487
	15.8195	2.51
	15.8612	2.455
	15.9029	2.455
	15.9447	2.486
	15.9864	2.361
	16.0282	2.43
	16.0699	2.505
	16.1116	2.417
	16.1534	2.424
	16.1951	2.388
	16.2369	2.442
	16.2786	2.44
	16.3203	2.479
	16.3621	2.468
	16.4038	2.346
	16.4456	2.4
	16.4873	2.421
	16.529	2.357
	16.5708	2.417
	16.6125	2.443
	16.6543	2.404
	16.696	2.428
	16.7377	2.379
	16.7795	2.467
	16.8212	2.395
	16.863	2.418
	16.9047	2.358
	16.9464	2.396
	16.9882	2.365
	17.0299	2.409
	17.0717	2.423
	17.1134	2.407
	17.1551	2.422
	17.1969	2.449
	17.2386	2.482
	17.2804	2.4
	17.3221	2.373
	17.3638	2.449
	17.4056	2.393
	17.4473	2.398
	17.4891	2.368
	17.5308	2.375
	17.5725	2.384
	17.6143	2.406
	17.656	2.391
	17.6978	2.311
	17.7395	2.419
	17.7812	2.378
	17.823	2.419
	17.8647	2.354
	17.9065	2.351
	17.9482	2.362
	17.9899	2.339
	18.0317	2.279
	18.0734	2.294
	18.1152	2.258
	18.1569	2.319
	18.1986	2.36
	18.2404	2.322
	18.2821	2.364
	18.3239	2.396
	18.3656	2.373
	18.4073	2.308
	18.4491	2.326
	18.4908	2.421
	18.5326	2.359
	18.5743	2.411
	18.616	2.358
	18.6578	2.323
	18.6995	2.359
	18.7413	2.301
	18.783	2.311
	18.8247	2.35
	18.8665	2.386
	18.9082	2.381
	18.95	2.36
	18.9917	2.27
	19.0334	2.348
	19.0752	2.363
	19.1169	2.35
	19.1587	2.306
	19.2004	2.36
	19.2421	2.378
	19.2839	2.392
	19.3256	2.366
	19.3674	2.477
	19.4091	2.432
	19.4508	2.338
	19.4926	2.283
	19.5343	2.377
	19.5761	2.423
	19.6178	2.437
	19.6595	2.417
	19.7013	2.397
	19.743	2.346
	19.7848	2.393
	19.8265	2.344
	19.8682	2.4
	19.91	2.402
	19.9517	2.366
	19.9935	2.37
	20.0352	2.309
	20.0769	2.314
	20.1187	2.332
	20.1604	2.4
	20.2022	2.399
	20.2439	2.368
	20.2856	2.403
	20.3274	2.386
	20.3691	2.42
	20.4109	2.387
	20.4526	2.341
	20.4943	2.384
	20.5361	2.383
	20.5778	2.45
	20.6196	2.422
	20.6613	2.395
	20.703	2.413
	20.7448	2.345
	20.7865	2.42
	20.8283	2.399
	20.87	2.445
	20.9117	2.375
	20.9535	2.29
	20.9952	2.293
	21.037	2.394
	21.0787	2.366
	21.1204	2.351
	21.1622	2.395
	21.2039	2.369
	21.2457	2.37
	21.2874	2.327
	21.3291	2.354
	21.3709	2.452
	21.4126	2.448
	21.4544	2.424
	21.4961	2.515
	21.5378	2.452
	21.5796	2.529
	21.6213	2.482
	21.6631	2.505
	21.7048	2.425
	21.7465	2.447
	21.7883	2.429
	21.83	2.458
	21.8718	2.476
	21.9135	2.475
	21.9552	2.358
	21.997	2.411
	22.0387	2.445
	22.0805	2.416
	22.1222	2.379
	22.1639	2.423
	22.2057	2.408
	22.2474	2.43
	22.2892	2.435
	22.3309	2.469
	22.3726	2.395
	22.4144	2.371
	22.4561	2.492
	22.4979	2.454
	22.5396	2.451
	22.5813	2.434
	22.6231	2.424
	22.6648	2.414
	22.7066	2.402
	22.7483	2.436
	22.79	2.401
	22.8318	2.429
	22.8735	2.461
	22.9153	2.47
	22.957	2.389
	22.9987	2.397
	23.0405	2.388
	23.0822	2.468
	23.124	2.444
	23.1657	2.351
	23.2074	2.384
	23.2492	2.324
	23.2909	2.341
	23.3327	2.396
	23.3744	2.431
	23.4161	2.32
	23.4579	2.35
	23.4996	2.457
	23.5414	2.397
	23.5831	2.435
	23.6248	2.39
	23.6666	2.317
	23.7083	2.258
	23.7501	2.36
	23.7918	2.356
	23.8335	2.4
	23.8753	2.441
	23.917	2.354
	23.9588	2.331
	24.0005	2.444
	24.0422	2.418
	24.084	2.4
	24.1257	2.301
	24.1675	2.376
	24.2092	2.359
	24.2509	2.445
	24.2927	2.382
	24.3344	2.325
	24.3762	2.27
	24.4179	2.331
	24.4596	2.323
	24.5014	2.375
	24.5431	2.323
	24.5849	2.344
	24.6266	2.309
	24.6683	2.369
	24.7101	2.38
	24.7518	2.359
	24.7936	2.439
	24.8353	2.38
	24.877	2.451
	24.9188	2.423
	24.9605	2.426
	25.0023	2.409
	25.044	2.414
	25.0857	2.464
	25.1275	2.416
	25.1692	2.53
	25.211	2.423
	25.2527	2.435
	25.2944	2.4
	25.3362	2.429
	25.3779	2.478
	25.4197	2.367
	25.4614	2.389
	25.5031	2.383
	25.5449	2.421
	25.5866	2.409
	25.6284	2.491
	25.6701	2.384
	25.7118	2.411
	25.7536	2.4
	25.7953	2.452
	25.8371	2.38
	25.8788	2.422
	25.9205	2.395
	25.9623	2.435
	26.004	2.45
	26.0458	2.382
	26.0875	2.44
	26.1292	2.448
	26.171	2.356
	26.2127	2.408
	26.2545	2.429
	26.2962	2.434
	26.3379	2.419
	26.3797	2.374
	26.4214	2.404
	26.4632	2.4
	26.5049	2.448
	26.5466	2.415
	26.5884	2.492
	26.6301	2.461
	26.6719	2.463
	26.7136	2.409
	26.7553	2.441
	26.7971	2.414
	26.8388	2.443
	26.8806	2.421
	26.9223	2.377
	26.964	2.37
	27.0058	2.437
	27.0475	2.372
	27.0893	2.412
	27.131	2.376
	27.1727	2.441
	27.2145	2.4
	27.2562	2.335
	27.298	2.5
	27.3397	2.432
	27.3814	2.456
	27.4232	2.449
	27.4649	2.451
	27.5067	2.411
	27.5484	2.466
	27.5901	2.445
	27.6319	2.446
	27.6736	2.438
	27.7154	2.414
	27.7571	2.456
	27.7988	2.423
	27.8406	2.463
	27.8823	2.501
	27.9241	2.47
	27.9658	2.483
	28.0075	2.485
	28.0493	2.467
	28.091	2.481
	28.1328	2.488
	28.1745	2.424
	28.2162	2.351
	28.258	2.457
	28.2997	2.467
	28.3415	2.499
	28.3832	2.416
	28.4249	2.408
	28.4667	2.378
	28.5084	2.461
	28.5502	2.452
	28.5919	2.434
	28.6336	2.48
	28.6754	2.446
	28.7171	2.512
	28.7589	2.502
	28.8006	2.481
	28.8423	2.483
	28.8841	2.446
	28.9258	2.462
	28.9676	2.485
	29.0093	2.429
	29.051	2.443
	29.0928	2.454
	29.1345	2.535
	29.1763	2.487
	29.218	2.53
	29.2597	2.504
	29.3015	2.558
	29.3432	2.667
	29.385	2.502
	29.4267	2.489
	29.4684	2.466
	29.5102	2.572
	29.5519	2.532
	29.5937	2.553
	29.6354	2.575
	29.6771	2.599
	29.7189	2.585
	29.7606	2.66
	29.8024	2.59
	29.8441	2.687
	29.8858	2.679
	29.9276	2.685
	29.9693	2.627
	30.0111	2.661
	30.0528	2.649
	30.0945	2.65
	30.1363	2.652
	30.178	2.663
	30.2198	2.647
	30.2615	2.614
	30.3032	2.599
	30.345	2.565
	30.3867	2.557
	30.4285	2.556
	30.4702	2.574
	30.5119	2.544
	30.5537	2.501
	30.5954	2.511
	30.6372	2.588
	30.6789	2.593
	30.7206	2.669
	30.7624	2.661
	30.8041	2.593
	30.8459	2.615
	30.8876	2.579
	30.9293	2.629
	30.9711	2.503
	31.0128	2.5
	31.0546	2.489
	31.0963	2.414
	31.138	2.475
	31.1798	2.435
	31.2215	2.402
	31.2633	2.526
	31.305	2.491
	31.3467	2.535
	31.3885	2.575
	31.4302	2.597
	31.472	2.552
	31.5137	2.521
	31.5554	2.444
	31.5972	2.493
	31.6389	2.481
	31.6807	2.507
	31.7224	2.473
	31.7641	2.475
	31.8059	2.537
	31.8476	2.556
	31.8894	2.554
	31.9311	2.528
	31.9728	2.457
	32.0146	2.417
	32.0563	2.398
	32.0981	2.405
	32.1398	2.421
	32.1815	2.418
	32.2233	2.453
	32.265	2.5
	32.3068	2.471
	32.3485	2.435
	32.3902	2.403
	32.432	2.472
	32.4737	2.439
	32.5155	2.408
	32.5572	2.375
	32.5989	2.374
	32.6407	2.444
	32.6824	2.429
	32.7242	2.384
	32.7659	2.386
	32.8076	2.331
	32.8494	2.383
	32.8911	2.403
	32.9329	2.439
	32.9746	2.439
	33.0163	2.454
	33.0581	2.421
	33.0998	2.456
	33.1416	2.412
	33.1833	2.438
	33.225	2.361
	33.2668	2.411
	33.3085	2.423
	33.3503	2.498
	33.392	2.45
	33.4337	2.502
	33.4755	2.449
	33.5172	2.406
	33.559	2.406
	33.6007	2.419
	33.6424	2.415
	33.6842	2.43
	33.7259	2.372
	33.7677	2.437
	33.8094	2.45
	33.8511	2.453
	33.8929	2.439
	33.9346	2.467
	33.9764	2.424
	34.0181	2.424
	34.0598	2.397
	34.1016	2.398
	34.1433	2.371
	34.1851	2.357
	34.2268	2.4
	34.2685	2.34
	34.3103	2.495
	34.352	2.556
	34.3938	2.517
	34.4355	2.617
	34.4772	2.607
	34.519	2.488
	34.5607	2.318
	34.6025	2.257
	34.6442	2.296
	34.6859	2.377
	34.7277	2.38
	34.7694	2.402
	34.8112	2.392
	34.8529	2.385
	34.8946	2.36
	34.9364	2.351
	34.9781	2.37
	35.0199	2.366
	35.0616	2.366
	35.1033	2.326
	35.1451	2.365
	35.1868	2.352
	35.2286	2.273
	35.2703	2.277
	35.312	2.385
	35.3538	2.295
	35.3955	2.295
	35.4373	2.318
	35.479	2.296
	35.5207	2.276
	35.5625	2.072
	35.6042	2.076
	35.646	2.072
	35.6877	2.132
	35.7294	2.148
	35.7712	2.059
	35.8129	2.112
	35.8547	2.085
	35.8964	2.193
	35.9381	2.067
	35.9799	2.041
	36.0216	2.056
	36.0634	2.098
	36.1051	2.262
	36.1468	2.215
	36.1886	2.157
	36.2303	2.056
	36.2721	2.04
	36.3138	2.178
	36.3555	2.215
	36.3973	2.199
	36.439	2.156
	36.4808	2.162
	36.5225	2.099
	36.5642	2.02
	36.606	2.076
	36.6477	2.107
	36.6895	2.046
	36.7312	2.107
	36.7729	2.007
	36.8147	1.972
	36.8564	2.055
	36.8982	2.084
	36.9399	2.115
	36.9816	2.048
	37.0234	2.06
	37.0651	2.219
	37.1069	2.311
	37.1486	2.231
	37.1903	2.194
	37.2321	2.07
	37.2738	2.12
	37.3156	2.029
	37.3573	2.007
	37.399	2.034
	37.4408	2.169
	37.4825	2.146
	37.5243	2.119
	37.566	2.138
	37.6077	2.095
	37.6495	2.108
	37.6912	1.996
	37.733	1.968
	37.7747	1.957
	37.8164	2.036
	37.8582	2.061
	37.8999	2.248
	37.9417	2.102
	37.9834	2.109
	38.0251	2.121
	38.0669	2.18
	38.1086	2.213
	38.1504	2.162
	38.1921	2.115
	38.2338	2.11
	38.2756	2.121
	38.3173	2.166
	38.3591	2.146
	38.4008	2.328
	38.4425	2.353
	38.4843	2.274
	38.526	2.172
	38.5678	2.271
	38.6095	2.253
	38.6512	2.229
	38.693	2.166
	38.7347	2.16
	38.7765	2.129
	38.8182	2.056
	38.8599	2.122
	38.9017	1.976
	38.9434	1.917
	38.9852	1.958
	39.0269	1.95
	39.0686	2.017
	39.1104	2.049
	39.1521	2.171
	39.1939	2.136
	39.2356	2.042
	39.2773	2.043
	39.3191	2.068
	39.3608	2.089
	39.4026	2.067
	39.4443	2.063
	39.486	2.012
	39.5278	2.053
	39.5695	2.054
	39.6113	2.22
	39.653	2.277
	39.6947	2.19
	39.7365	2.182
	39.7782	2.153
	39.82	2.13
	39.8617	2.159
	39.9034	2.169
	39.9452	2.279
	39.9869	2.269
	40.0287	2.249
	40.0704	2.213
	40.1121	2.212
	40.1539	2.268
	40.1956	2.289
	40.2374	2.247
	40.2791	2.26
	40.3208	2.198
	40.3626	2.112
	40.4043	2.135
	40.4461	2.154
	40.4878	2.106
	40.5295	2.113
	40.5713	2.151
	40.613	2.087
	40.6548	2.124
	40.6965	2.257
	40.7382	2.358
	40.78	2.426
	40.8217	2.319
	40.8635	2.256
	40.9052	2.335
	40.9469	2.321
	40.9887	2.293
	41.0304	2.269
	41.0722	2.194
	41.1139	2.305
	41.1556	2.333
	41.1974	2.282
	41.2391	2.337
	41.2809	2.309
	41.3226	2.274
	41.3643	2.207
	41.4061	2.221
	41.4478	2.298
	41.4896	2.178
	41.5313	2.283
	41.573	2.2
	41.6148	2.218
	41.6565	2.193
	41.6983	2.225
	41.74	2.203
	41.7817	2.222
	41.8235	2.145
	41.8652	2.207
	41.907	2.192
	41.9487	2.143
	41.9904	2.204
	42.0322	2.138
	42.0739	2.171
	42.1157	2.181
	42.1574	2.102
	42.1991	2.054
	42.2409	2.102
	42.2826	2.121
	42.3244	2.015
	42.3661	2.037
	42.4078	2.03
	42.4496	2.025
	42.4913	1.914
	42.5331	1.946
	42.5748	1.894
	42.6165	2.015
	42.6583	1.964
	42.7	1.904
	42.7418	1.868
	42.7835	2.011
	42.8252	1.943
	42.867	1.911
	42.9087	1.957
	42.9505	1.962
	42.9922	1.902
	43.0339	1.951
	43.0757	1.913
	43.1174	1.895
	43.1592	1.884
	43.2009	1.909
	43.2426	1.859
	43.2844	1.918
	43.3261	1.861
	43.3679	1.984
	43.4096	1.918
	43.4513	1.935
	43.4931	1.99
	43.5348	1.926
	43.5766	1.972
	43.6183	1.914
	43.66	1.888
	43.7018	1.852
	43.7435	1.899
	43.7853	1.864
	43.827	1.944
	43.8687	1.937
	43.9105	1.934
	43.9522	1.972
	43.994	1.862
	44.0357	1.835
	44.0774	1.884
	44.1192	1.813
	44.1609	1.846
	44.2027	1.826
	44.2444	1.813
	44.2861	1.744
	44.3279	1.778
	44.3696	1.853
	44.4114	1.833
	44.4531	1.848
	44.4948	1.823
	44.5366	1.89
	44.5783	2.001
	44.6201	1.809
	44.6618	1.782
	44.7035	1.838
	44.7453	1.782
	44.787	1.786
	44.8288	1.787
	44.8705	1.878
	44.9122	1.846
	44.954	1.921
	44.9957	1.773
	45.0375	1.8
	45.0792	1.783
	45.1209	1.876
	45.1627	1.815
	45.2044	1.832
	45.2462	1.761
	45.2879	1.812
	45.3296	1.769
	45.3714	1.687
	45.4131	1.688
	45.4549	1.7
	45.4966	1.793
	45.5383	1.731
	45.5801	1.787
	45.6218	1.755
	45.6636	1.731
	45.7053	1.699
	45.747	1.678
	45.7888	1.734
	45.8305	1.704
	45.8723	1.754
	45.914	1.768
	45.9557	1.776
	45.9975	1.895
	46.0392	1.855
	46.081	1.815
	46.1227	1.835
	46.1644	1.835
	46.2062	1.859
	46.2479	1.892
	46.2897	2.064
	46.3314	1.809
	46.3731	1.825
	46.4149	1.79
	46.4566	1.872
	46.4984	1.72
	46.5401	1.894
	46.5818	1.826
	46.6236	1.881
	46.6653	1.785
	46.7071	1.797
	46.7488	1.855
	46.7905	1.775
	46.8323	1.733
	46.874	1.686
	46.9158	1.663
	46.9575	1.77
	46.9992	1.685
	47.041	1.83
	47.0827	1.743
	47.1245	1.689
	47.1662	1.761
	47.2079	1.704
	47.2497	1.751
	47.2914	1.717
	47.3332	1.709
	47.3749	1.759
	47.4166	1.711
	47.4584	1.741
	47.5001	1.707
	47.5419	1.747
	47.5836	1.818
	47.6253	1.786
	47.6671	1.713
	47.7088	1.725
	47.7506	1.77
	47.7923	1.842
	47.834	1.887
	47.8758	1.758
	47.9175	1.783
	47.9593	1.775
	48.001	1.794
	48.0427	1.833
	48.0845	1.874
	48.1262	1.791
	48.168	1.646
	48.2097	1.773
	48.2514	1.697
	48.2932	1.651
	48.3349	1.636
	48.3767	1.653
	48.4184	1.714
	48.4601	1.746
	48.5019	1.801
	48.5436	1.697
	48.5854	1.736
	48.6271	1.733
	48.6688	1.733
	48.7106	1.821
	48.7523	1.797
	48.7941	1.796
	48.8358	1.734
	48.8775	1.722
	48.9193	1.821
	48.961	1.645
	49.0028	1.778
	49.0445	1.86
	49.0862	1.73
	49.128	1.7
	49.1697	1.775
	49.2115	1.814
	49.2532	1.757
	49.2949	1.713
	49.3367	1.901
	49.3784	1.884
	49.4202	1.833
	49.4619	1.897
	49.5036	1.947
	49.5454	1.813
	49.5871	1.795
	49.6289	1.812
	49.6706	1.902
	49.7123	1.897
	49.7541	1.869
	49.7958	1.885
	49.8376	1.756
	49.8793	1.702
	49.921	1.768
	49.9628	1.794
	50.0045	1.75
	50.0463	1.77
	50.088	1.824
	50.1297	1.745
	50.1715	1.742
	50.2132	1.806
	50.255	1.864
	50.2967	1.85
	50.3384	1.828
	50.3802	1.777
	50.4219	1.758
	50.4637	1.771
	50.5054	1.801
	50.5471	1.826
	50.5889	1.868
	50.6306	1.799
	50.6724	1.792
	50.7141	1.837
	50.7558	1.842
	50.7976	1.797
	50.8393	1.879
	50.8811	1.873
	50.9228	1.788
	50.9645	1.864
	51.0063	1.891
	51.048	1.804
	51.0898	1.798
	51.1315	1.781
	51.1732	1.718
	51.215	1.779
	51.2567	1.841
	51.2985	1.719
	51.3402	1.732
	51.3819	1.731
	51.4237	1.704
	51.4654	1.682
	51.5072	1.769
	51.5489	1.71
	51.5906	1.646
	51.6324	1.714
	51.6741	1.697
	51.7159	1.686
	51.7576	1.698
	51.7993	1.623
	51.8411	1.718
	51.8828	1.67
	51.9246	1.672
	51.9663	1.709
	52.008	1.6
	52.0498	1.665
	52.0915	1.746
	52.1333	1.699
	52.175	1.685
	52.2167	1.757
	52.2585	1.714
	52.3002	1.751
	52.342	1.752
	52.3837	1.679
	52.4254	1.623
	52.4672	1.712
	52.5089	1.825
	52.5507	1.714
	52.5924	1.734
	52.6341	1.775
	52.6759	1.843
	52.7176	1.79
	52.7594	1.787
	52.8011	1.731
	52.8428	1.712
	52.8846	1.87
	52.9263	1.853
	52.9681	1.827
	53.0098	1.837
	53.0515	1.737
	53.0933	1.76
	53.135	1.794
	53.1768	1.757
	53.2185	1.822
	53.2602	1.859
	53.302	1.824
	53.3437	1.819
	53.3855	1.808
	53.4272	1.849
	53.4689	1.808
	53.5107	1.682
	53.5524	1.708
	53.5942	1.744
	53.6359	1.745
	53.6776	1.726
	53.7194	1.798
	53.7611	1.734
	53.8029	1.754
	53.8446	1.734
	53.8863	1.782
	53.9281	1.804
	53.9698	1.597
	54.0116	1.709
	54.0533	1.565
	54.095	1.622
	54.1368	1.614
	54.1785	1.787
	54.2203	1.816
	54.262	1.716
	54.3037	1.768
	54.3455	1.714
	54.3872	1.803
	54.429	1.836
	54.4707	1.735
	54.5124	1.734
	54.5542	1.718
	54.5959	1.601
	54.6377	1.596
	54.6794	1.625
	54.7211	1.574
	54.7629	1.529
	54.8046	1.568
	54.8464	1.68
	54.8881	1.68
	54.9298	1.74
	54.9716	1.649
	55.0133	1.658
	55.0551	1.613
	55.0968	1.687
	55.1385	1.613
	55.1803	1.628
	55.222	1.679
	55.2638	1.571
	55.3055	1.76
	55.3472	1.641
	55.389	1.63
	55.4307	1.604
	55.4725	1.657
	55.5142	1.662
	55.5559	1.619
	55.5977	1.71
	55.6394	1.681
	55.6812	1.724
	55.7229	1.749
	55.7646	1.696
	55.8064	1.731
	55.8481	1.679
	55.8899	1.723
	55.9316	1.644
	55.9733	1.777
	56.0151	1.8
	56.0568	1.886
	56.0986	1.945
	56.1403	1.876
	56.182	1.854
	56.2238	1.825
	56.2655	1.85
	56.3073	1.794
	56.349	1.766
	56.3907	1.807
	56.4325	1.773
	56.4742	1.765
	56.516	1.605
	56.5577	1.576
	56.5994	1.606
	56.6412	1.598
	56.6829	1.596
	56.7247	1.642
	56.7664	1.632
	56.8081	1.64
	56.8499	1.656
	56.8916	1.654
	56.9334	1.732
	56.9751	1.694
	57.0168	1.665
	57.0586	1.735
	57.1003	1.72
	57.1421	1.757
	57.1838	1.676
	57.2255	1.718
	57.2673	1.609
	57.309	1.662
	57.3508	1.752
	57.3925	1.716
	57.4342	1.771
	57.476	1.676
	57.5177	1.737
	57.5595	1.688
	57.6012	1.776
	57.6429	1.673
	57.6847	1.746
	57.7264	1.651
	57.7682	1.629
	57.8099	1.65
	57.8516	1.656
	57.8934	1.642
	57.9351	1.638
	57.9769	1.697
	58.0186	1.661
	58.0603	1.672
	58.1021	1.663
	58.1438	1.675
	58.1856	1.747
	58.2273	1.74
	58.269	1.707
	58.3108	1.809
	58.3525	1.807
	58.3943	1.83
	58.436	1.835
	58.4777	1.763
	58.5195	1.805
	58.5612	1.837
	58.603	1.699
	58.6447	1.714
	58.6864	1.758
	58.7282	1.723
	58.7699	1.772
	58.8117	1.707
	58.8534	1.845
	58.8951	1.965
	58.9369	1.923
	58.9786	1.953
	59.0204	1.957
	59.0621	1.996
	59.1038	1.967
	59.1456	1.904
	59.1873	1.898
	59.2291	1.873
	59.2708	1.855
	59.3125	1.888
	59.3543	1.748
	59.396	1.747
	59.4378	1.809
	59.4795	1.809
	59.5212	1.809
	59.563	1.815
	59.6047	1.81
	59.6465	1.795
	59.6882	1.809
	59.7299	1.833
	59.7717	1.806
	59.8134	1.816
	59.8552	1.732
	59.8969	1.76
	59.9386	1.661
	59.9804	1.645
	60.0221	1.627
	60.0639	1.605
	60.1056	1.622
	60.1473	1.548
	60.1891	1.581
	60.2308	1.609
	60.2726	1.615
	60.3143	1.581
	60.356	1.601
	60.3978	1.722
	60.4395	1.594
	60.4813	1.593
	60.523	1.618
	60.5647	1.754
	60.6065	1.655
	60.6482	1.67
	60.69	1.597
	60.7317	1.671
	60.7734	1.556
	60.8152	1.593
	60.8569	1.545
	60.8987	1.642
	60.9404	1.467
	60.9821	1.601
	61.0239	1.609
	61.0656	1.569
	61.1074	1.535
	61.1491	1.614
	61.1908	1.593
	61.2326	1.614
	61.2743	1.511
	61.3161	1.513
	61.3578	1.684
	61.3995	1.562
	61.4413	1.539
	61.483	1.596
	61.5248	1.532
	61.5665	1.559
	61.6082	1.569
	61.65	1.622
	61.6917	1.598
	61.7335	1.579
	61.7752	1.652
	61.8169	1.588
	61.8587	1.59
	61.9004	1.523
	61.9422	1.556
	61.9839	1.496
	62.0256	1.519
	62.0674	1.537
	62.1091	1.486
	62.1509	1.539
	62.1926	1.504
	62.2343	1.5
	62.2761	1.507
	62.3178	1.528
	62.3596	1.503
	62.4013	1.551
	62.443	1.52
	62.4848	1.478
	62.5265	1.542
	62.5683	1.517
	62.61	1.525
	62.6517	1.491
	62.6935	1.518
	62.7352	1.472
	62.777	1.536
	62.8187	1.561
	62.8604	1.464
	62.9022	1.594
	62.9439	1.547
	62.9857	1.641
	63.0274	1.572
	63.0691	1.598
	63.1109	1.607
	63.1526	1.569
	63.1944	1.542
	63.2361	1.634
	63.2778	1.599
	63.3196	1.568
	63.3613	1.515
	63.4031	1.577
	63.4448	1.566
	63.4865	1.521
	63.5283	1.592
	63.57	1.508
	63.6118	1.488
	63.6535	1.558
	63.6952	1.538
	63.737	1.472
	63.7787	1.56
	63.8205	1.503
	63.8622	1.525
	63.9039	1.569
	63.9457	1.586
	63.9874	1.528
	64.0292	1.528
	64.0709	1.493
	64.1126	1.526
	64.1544	1.572
	64.1961	1.484
	64.2379	1.645
	64.2796	1.592
	64.3213	1.657
	64.3631	1.597
	64.4048	1.58
	64.4466	1.577
	64.4883	1.566
	64.53	1.562
	64.5718	1.557
	64.6135	1.537
	64.6553	1.549
	64.697	1.595
	64.7387	1.518
	64.7805	1.528
	64.8222	1.599
	64.864	1.559
	64.9057	1.617
	64.9474	1.688
	64.9892	1.606
	65.0309	1.58
	65.0727	1.569
	65.1144	1.662
	65.1561	1.677
	65.1979	1.651
	65.2396	1.679
	65.2814	1.581
	65.3231	1.597
	65.3648	1.651
	65.4066	1.569
	65.4483	1.596
	65.4901	1.555
	65.5318	1.572
	65.5735	1.661
	65.6153	1.606
	65.657	1.587
	65.6988	1.647
	65.7405	1.627
	65.7822	1.554
	65.824	1.578
	65.8657	1.658
	65.9075	1.548
	65.9492	1.615
	65.9909	1.582
	66.0327	1.543
	66.0744	1.521
	66.1162	1.596
	66.1579	1.593
	66.1996	1.569
	66.2414	1.572
	66.2831	1.581
	66.3249	1.547
	66.3666	1.534
	66.4083	1.504
	66.4501	1.568
	66.4918	1.517
	66.5336	1.561
	66.5753	1.555
	66.617	1.538
	66.6588	1.583
	66.7005	1.537
	66.7423	1.553
	66.784	1.549
	66.8257	1.509
	66.8675	1.602
	66.9092	1.585
	66.951	1.626
	66.9927	1.601
	67.0344	1.618
	67.0762	1.588
	67.1179	1.576
	67.1597	1.503
	67.2014	1.544
	67.2431	1.525
	67.2849	1.496
	67.3266	1.556
	67.3684	1.601
	67.4101	1.539
	67.4518	1.572
	67.4936	1.527
	67.5353	1.566
	67.5771	1.535
	67.6188	1.542
	67.6605	1.526
	67.7023	1.534
	67.744	1.526
	67.7858	1.574
	67.8275	1.541
	67.8692	1.545
	67.911	1.592
	67.9527	1.551
	67.9945	1.614
	68.0362	1.54
	68.0779	1.576
	68.1197	1.583
	68.1614	1.606
	68.2032	1.531
	68.2449	1.487
	68.2866	1.548
	68.3284	1.678
	68.3701	1.575
	68.4119	1.555
	68.4536	1.556
	68.4953	1.552
	68.5371	1.518
	68.5788	1.507
	68.6206	1.531
	68.6623	1.587
	68.704	1.562
	68.7458	1.535
	68.7875	1.476
	68.8293	1.514
	68.871	1.533
	68.9127	1.54
	68.9545	1.619
	68.9962	1.508
	69.038	1.516
	69.0797	1.521
	69.1214	1.493
	69.1632	1.483
	69.2049	1.478
	69.2467	1.548
	69.2884	1.578
	69.3301	1.536
	69.3719	1.517
	69.4136	1.533
	69.4554	1.552
	69.4971	1.558
	69.5388	1.541
	69.5806	1.568
	69.6223	1.562
	69.6641	1.602
	69.7058	1.608
	69.7475	1.595
	69.7893	1.651
	69.831	1.669
	69.8728	1.596
	69.9145	1.615
	69.9562	1.647
	69.998	1.589
	70.0397	1.558
	70.0815	1.542
	70.1232	1.577
	70.1649	1.562
	70.2067	1.521
	70.2484	1.55
	70.2902	1.621
	70.3319	1.549
	70.3736	1.588
	70.4154	1.535
	70.4571	1.584
	70.4989	1.592
	70.5406	1.559
	70.5823	1.592
	70.6241	1.672
	70.6658	1.589
	70.7076	1.599
	70.7493	1.578
	70.791	1.636
	70.8328	1.69
	70.8745	1.54
	70.9163	1.581
	70.958	1.512
	70.9997	1.544
	71.0415	1.574
	71.0832	1.619
	71.125	1.574
	71.1667	1.562
	71.2084	1.621
	71.2502	1.544
	71.2919	1.598
	71.3337	1.61
	71.3754	1.503
	71.4171	1.569
	71.4589	1.585
	71.5006	1.645
	71.5424	1.576
	71.5841	1.563
	71.6258	1.615
	71.6676	1.603
	71.7093	1.592
	71.7511	1.652
	71.7928	1.658
	71.8345	1.659
	71.8763	1.575
	71.918	1.554
	71.9598	1.574
	72.0015	1.621
	72.0432	1.611
	72.085	1.622
	72.1267	1.58
	72.1685	1.619
	72.2102	1.622
	72.2519	1.531
	72.2937	1.565
	72.3354	1.571
	72.3772	1.637
	72.4189	1.699
	72.4606	1.629
	72.5024	1.629
	72.5441	1.629
	72.5859	1.68
	72.6276	1.726
	72.6693	1.718
	72.7111	1.726
	72.7528	1.78
	72.7946	1.758
	72.8363	1.713
	72.878	1.67
	72.9198	1.756
	72.9615	1.734
	73.0033	1.822
	73.045	1.829
	73.0867	1.761
	73.1285	1.797
	73.1702	1.809
	73.212	1.795
	73.2537	1.772
	73.2954	1.746
	73.3372	1.775
	73.3789	1.791
	73.4207	1.702
	73.4624	1.816
	73.5041	1.772
	73.5459	1.757
	73.5876	1.754
	73.6294	1.737
	73.6711	1.755
	73.7128	1.766
	73.7546	1.711
	73.7963	1.793
	73.8381	1.777
	73.8798	1.784
	73.9215	1.776
	73.9633	1.763
	74.005	1.708
	74.0468	1.764
	74.0885	1.777
	74.1302	1.768
	74.172	1.788
	74.2137	1.69
	74.2555	1.725
	74.2972	1.744
	74.3389	1.746
	74.3807	1.652
	74.4224	1.705
	74.4642	1.66
	74.5059	1.7
	74.5476	1.589
	74.5894	1.696
	74.6311	1.609
	74.6729	1.683
	74.7146	1.647
	74.7563	1.667
	74.7981	1.663
	74.8398	1.626
	74.8816	1.627
	74.9233	1.68
	74.965	1.579
	75.0068	1.525
	75.0485	1.531
	75.0903	1.559
	75.132	1.537
	75.1737	1.613
	75.2155	1.611
	75.2572	1.641
	75.299	1.509
	75.3407	1.536
	75.3824	1.582
	75.4242	1.559
	75.4659	1.638
	75.5077	1.595
	75.5494	1.585
	75.5911	1.511
	75.6329	1.515
	75.6746	1.581
	75.7164	1.587
	75.7581	1.606
	75.7998	1.577
	75.8416	1.594
	75.8833	1.538
	75.9251	1.528
	75.9668	1.517
	76.0085	1.544
	76.0503	1.499
	76.092	1.51
	76.1338	1.521
	76.1755	1.6
	76.2172	1.594
	76.259	1.51
	76.3007	1.537
	76.3425	1.488
	76.3842	1.545
	76.4259	1.486
	76.4677	1.547
	76.5094	1.533
	76.5512	1.548
	76.5929	1.52
	76.6346	1.551
	76.6764	1.538
	76.7181	1.576
	76.7599	1.564
	76.8016	1.549
	76.8433	1.613
	76.8851	1.545
	76.9268	1.59
	76.9686	1.592
	77.0103	1.602
	77.052	1.579
	77.0938	1.604
	77.1355	1.633
	77.1773	1.609
	77.219	1.579
	77.2607	1.603
	77.3025	1.655
	77.3442	1.599
	77.386	1.601
	77.4277	1.622
	77.4694	1.61
	77.5112	1.633
	77.5529	1.464
	77.5947	1.538
	77.6364	1.556
	77.6781	1.542
	77.7199	1.644
	77.7616	1.476
	77.8034	1.473
	77.8451	1.564
	77.8868	1.51
	77.9286	1.517
	77.9703	1.49
	78.0121	1.511
	78.0538	1.478
	78.0955	1.562
	78.1373	1.531
	78.179	1.518
	78.2208	1.477
	78.2625	1.488
	78.3042	1.493
	78.346	1.503
	78.3877	1.5
	78.4295	1.526
	78.4712	1.409
	78.5129	1.506
	78.5547	1.487
	78.5964	1.564
	78.6382	1.478
	78.6799	1.59
	78.7216	1.565
	78.7634	1.551
	78.8051	1.47
	78.8469	1.498
	78.8886	1.483
	78.9303	1.466
	78.9721	1.532
	79.0138	1.475
	79.0556	1.482
	79.0973	1.49
	79.139	1.472
	79.1808	1.614
	79.2225	1.595
	79.2643	1.566
	79.306	1.505
	79.3477	1.519
	79.3895	1.514
	79.4312	1.556
	79.473	1.588
	79.5147	1.54
	79.5564	1.544
	79.5982	1.535
	79.6399	1.537
	79.6817	1.507
	79.7234	1.548
	79.7651	1.45
	79.8069	1.514
	79.8486	1.573
	79.8904	1.586
	79.9321	1.567
	79.9738	1.564
	80.0156	1.6
	80.0573	1.551
	80.0991	1.604
	80.1408	1.594
	80.1825	1.642
	80.2243	1.619
	80.266	1.585
	80.3078	1.581
	80.3495	1.565
	80.3912	1.572
	80.433	1.541
	80.4747	1.55
	80.5165	1.509
	80.5582	1.48
	80.5999	1.524
	80.6417	1.516
	80.6834	1.535
	80.7252	1.515
	80.7669	1.564
	80.8086	1.531
	80.8504	1.601
	80.8921	1.558
	80.9339	1.588
	80.9756	1.526
	81.0173	1.503
	81.0591	1.562
	81.1008	1.52
	81.1426	1.58
	81.1843	1.642
	81.226	1.606
	81.2678	1.554
	81.3095	1.524
	81.3513	1.553
	81.393	1.519
	81.4347	1.522
	81.4765	1.52
	81.5182	1.496
	81.56	1.549
	81.6017	1.506
	81.6434	1.547
	81.6852	1.557
	81.7269	1.576
	81.7687	1.553
	81.8104	1.563
	81.8521	1.568
	81.8939	1.561
	81.9356	1.561
	81.9774	1.476
	82.0191	1.511
	82.0608	1.518
	82.1026	1.525
	82.1443	1.605
	82.1861	1.537
	82.2278	1.526
	82.2695	1.511
	82.3113	1.501
	82.353	1.544
	82.3948	1.486
	82.4365	1.544
	82.4782	1.595
	82.52	1.592
	82.5617	1.536
	82.6035	1.536
	82.6452	1.587
	82.6869	1.565
	82.7287	1.532
	82.7704	1.486
	82.8122	1.556
	82.8539	1.532
	82.8956	1.493
	82.9374	1.582
	82.9791	1.548
	83.0209	1.558
	83.0626	1.517
	83.1043	1.499
	83.1461	1.535
	83.1878	1.498
	83.2296	1.541
	83.2713	1.493
	83.313	1.573
	83.3548	1.518
[truncated: 9,990 more rows]

## Sheet: Fig. 2d
Fig. 2d
	d (nm)	P (d)
	0.01	0
	0.03	0
	0.05	0
	0.07	0
	0.09	0
	0.11	0
	0.13	0
	0.15	0
	0.17	0
	0.19	0
	0.21	0
	0.23	0
	0.25	0
	0.27	0
	0.29	0
	0.31	0
	0.33	0
	0.35	0
	0.37	0
	0.39	0
	0.41	0
	0.43	0
	0.45	0
	0.47	0
	0.49	0
	0.51	0
	0.53	0
	0.55	0
	0.57	0
	0.59	0
	0.61	0
	0.63	0
	0.65	0
	0.67	0
	0.69	0
	0.71	0
	0.73	0
	0.75	0
	0.77	0
	0.79	0
	0.81	0
	0.83	0
	0.85	0
	0.87	0
	0.89	0
	0.91	0
	0.93	0
	0.95	0
	0.97	0
	0.99	0
	1.01	0
	1.03	0
	1.05	0
	1.07	0
	1.09	0
	1.11	0
	1.13	0
	1.15	0
	1.17	0
	1.19	0.008
	1.21	0.017
	1.23	0.092
	1.25	0.242
	1.27	0.81
	1.29	2.138
	1.31	4
	1.33	6.246
	1.35	6.989
	1.37	7.173
	1.39	6.605
	1.41	4.893
	1.43	3.532
	1.45	2.355
	1.47	1.653
	1.49	0.935
	1.51	0.643
	1.53	0.551
	1.55	0.376
	1.57	0.175
	1.59	0.209
	1.61	0.117
	1.63	0.134
	1.65	0.05
	1.67	0.017
	1.69	0.033
	1.71	0
	1.73	0
	1.75	0.008
	1.77	0
	1.79	0
	1.81	0
	1.83	0
	1.85	0
	1.87	0
	1.89	0
	1.91	0
	1.93	0
	1.95	0
	1.97	0
	1.99	0
	2.01	0
	2.03	0
	2.05	0
	2.07	0
	2.09	0
	2.11	0
	2.13	0
	2.15	0
	2.17	0
	2.19	0
	2.21	0
	2.23	0
	2.25	0
	2.27	0
	2.29	0
	2.31	0
	2.33	0
	2.35	0
	2.37	0
	2.39	0
	2.41	0
	2.43	0
	2.45	0
	2.47	0
	2.49	0
	2.51	0
	2.53	0
	2.55	0
	2.57	0
	2.59	0
	2.61	0
	2.63	0
	2.65	0
	2.67	0
	2.69	0
	2.71	0
	2.73	0
	2.75	0
	2.77	0
	2.79	0
	2.81	0
	2.83	0
	2.85	0
	2.87	0
	2.89	0
	2.91	0
	2.93	0
	2.95	0
	2.97	0
	2.99	0
	3.01	0
	3.03	0
	3.05	0
	3.07	0
	3.09	0
	3.11	0
	3.13	0
	3.15	0
	3.17	0
	3.19	0

## Sheet: Fig. 4a (TEM)
Fig. 4a
	sm1					sm2					sm3					huHF

## Sheet: Fig. 4a (DLS)
Fig. 4a
	sm1				sm2				sm3				huHF (wt)
	Diameter (nm)	Number (%)			Diameter (nm)	Number (%)			Diameter (nm)	Number (%)			Diameter (nm)	Number (%)
	14	0.8813			12	5.9948			10	2.1648			4	0.8813
	16	5.8717			14	13.6791			12	7.5084			6	3.3717
	18	15.9573			16	18.2076			14	19.8825			8	10.5092
	20	19.8157			18	17.2942			16	17.5311			10	24.0258
	22	18.3323			20	14.0614			18	14.764			12	22.9822
	24	14.6797			22	10.5551			20	11.9854			14	15.6218
	26	9.6174			24	7.7688			22	9.4409			16	10.6174
	28	7.5396			26	5.6203			24	7.2511			18	6.0764
	30	4.3771			28	4.0044			26	5.4505			20	4.3771
	32	2.9278			30	2.8143			28	4.0213			22	1.537

## Sheet: Fig. 4b
Fig. 4b
	sm1					sm2					sm3					smδ					huHF (wt)
	Time (h)	average (mol/mol)	St. Dev.			Time (h)	average (mol/mol)	St. Dev.			Time (h)	average (mol/mol)	St. Dev.			Time (h)	average (mol/mol)	St. Dev.			Time (h)	average (mol/mol)	St. Dev.
	0	0	0			0	0	0			0	0	0			0	0	0			0	0	0
	0.25	370.983	3.9813			0.25	263.752	85.5654			0.25	342.002	144.968			1	7.9966	1.6631			1	7.6061	0.5002
	0.5	511.301	9.3051			0.5	267.464	88.4214			0.5	344.521	141.453			2	7.0989	2.6367			2	9.5712	1.4761
	0.75	590.001	13.2864			0.75	264.874	82.8857			0.75	512.661	66.8991			4	8.3876	2.556			4	9.1552	0.5091
	1	583.742	1.4166			1	291.063	84.1477			1	622.757	74.8134			6	8.5	2.3			6	9	0.21
	2	582.548	0.9259			2	272.5	96.2769			2	636.586	68.0503			8	8.4415	3.3774			8	10.8006	0.3198
	4	1181.48	57.6545			4	272.673	90.9263			4	649.674	87.6808			12	6.2926	2.6985			12	6.566	0.0144
	6	1235.67	61.1137			6	279.465	89.9161			6	864.285	75.2099			16	5.1941	2.2556			16	4.5792	0.4033
	8	1526.25	31.1334			8	340.417	34.7535			8	942.591	111.543			20	6.2638	2.5274			20	3.2438	0.8955
	12	1651.94	101.472			12	354.62	28.9447			12	983.865	109.485
	14	1984.52	105.049			14	297.105	77.8613			14	988.798	175.08
	16	2106.32	27.1568			16	271.135	94.5772			16	997.038	122.992
	20	2005.81	10.3778			20	373.12	7.129			20	942.591	70.385

## Sheet: Fig. 4d
Fig. 4d
	sm1					sm1-catmut					sm1 (w/o FeSO4)
	Time (h)	average (mol/mol)	St. Dev.			Time (h)	average (mol/mol)	St. Dev.			Time (h)	average (mol/mol)	St. Dev.
	0	0	0			0	0	0			0	0	0
	2	1129.59	57.6545			0.25	79.1969	8			0.25	6.575	5.3685
	4	1204.35	61.1137			2	141.602	9			0.5	0	0
	6	1467.73	31.1334			4	266.657	16			1	29.105	10.1846
	8	1485.89	101.472			6	250.979	12			2	65.191	2.0104
	12	1711.9	105.049			8	101.302	20			4	191.348	29.4161
	14	1863.24	105.049			12	0	0			6	333.591	80.1912
	16	1743.18	27.1568			16	0	0			8	282.752	15.6653
	20	1571.51	10.3778			20	0	0			12	354.362	67.9895
											16	310.288	108.578
											20	295.813	98.5323

## Sheet: Fig. 4e
Fig. 4e
		Iron per mol protein (mol)			average	St. Dev.
	sm1	44.4314	42.3264	37.2434	41.3337	3.01727
	sm1-catmut	23.4439	32.4806	26.0434	27.3226	3.79849
	Holoferritin (std)	331.473	329.49	335.852	332.272	2.65802
	Apoferritin (std)	7.1779	7.7645	7.4597	7.46737	0.23954

## Sheet: Fig. 5a
Fig. 5a
	sm1-afr
	experimental
	100	34.3148
	100.1	33.9248
	100.2	33.793
	100.3	33.9216
	100.4	34.2272
	100.5	34.6111
	100.6	35.053
	100.7	35.6216
	100.8	36.367
	100.9	37.1951
	101	37.8671
	101.1	38.1492
	101.2	37.986
	101.3	37.5406
	101.4	37.0764
	101.5	36.7938
	101.6	36.747
	101.7	36.8641
	101.8	37.0112
	101.9	37.0531
	102	36.9156
	102.1	36.6411
	102.2	36.3784
	102.3	36.2756
	102.4	36.3485
	102.5	36.4537
	102.6	36.4036
	102.7	36.1234
	102.8	35.7132
	102.9	35.376
	103	35.2866
	103.1	35.5032
	103.2	35.9648
	103.3	36.5379
	103.4	37.0615
	103.5	37.3753
	103.6	37.3607
	103.7	37.0053
	103.8	36.4507
	103.9	35.9634
	104	35.8153
	104.1	36.134
	104.2	36.8201
	104.3	37.5929
	104.4	38.1504
	104.5	38.3448
	104.6	38.2615
	104.7	38.1518
	104.8	38.2725
	104.9	38.7387
	105	39.4754
	105.1	40.28
	105.2	40.9408
	105.3	41.3391
	105.4	41.4851
	105.5	41.4858
	105.6	41.4731
	105.7	41.5358
	105.8	41.6845
	105.9	41.8597
	106	41.9719
	106.1	41.9569
	106.2	41.8254
	106.3	41.6765
	106.4	41.6537
	106.5	41.8619
	106.6	42.3057
	106.7	42.8993
	106.8	43.5314
	106.9	44.126
	107	44.6619
	107.1	45.1626
	107.2	45.6749
	107.3	46.2323
	107.4	46.802
	107.5	47.2453
	107.6	47.3469
	107.7	46.9358
	107.8	46.0357
	107.9	44.9206
	108	43.9955
	108.1	43.5701
	108.2	43.7004
	108.3	44.2143
	108.4	44.8682
	108.5	45.4805
	108.6	45.9595
	108.7	46.2712
	108.8	46.4274
	108.9	46.5003
	109	46.6076
	109.1	46.8463
	109.2	47.2159
	109.3	47.602
	109.4	47.8474
	109.5	47.8715
	109.6	47.7568
	109.7	47.7307
	109.8	48.0331
	109.9	48.7456
	110	49.7059
	110.1	50.5747
	110.2	51.0121
	110.3	50.8468
	110.4	50.1488
	110.5	49.1884
	110.6	48.3113
	110.7	47.7818
	110.8	47.6685
	110.9	47.8454
	111	48.1128
	111.1	48.3456
	111.2	48.5496
	111.3	48.7931
	111.4	49.0916
	111.5	49.3601
	111.6	49.4773
	111.7	49.4
	111.8	49.216
	111.9	49.0815
	112	49.1004
	112.1	49.2501
	112.2	49.4117
	112.3	49.4642
	112.4	49.3622
	112.5	49.145
	112.6	48.8854
	112.7	48.6251
	112.8	48.3466
	112.9	48.0014
	113	47.569
	113.1	47.0952
	113.2	46.6852
	113.3	46.4678
	113.4	46.5563
	113.5	47.0115
	113.6	47.8101
	113.7	48.8326
	113.8	49.8947
	113.9	50.8158
	114	51.4925
	114.1	51.9329
	114.2	52.2253
	114.3	52.4617
	114.4	52.6658
	114.5	52.7806
	114.6	52.7252
	114.7	52.4813
	114.8	52.1425
	114.9	51.882
	115	51.8461
	115.1	52.0441
	115.2	52.3174
	115.3	52.4256
	115.4	52.1865
	115.5	51.5626
	115.6	50.6391
	115.7	49.5417
	115.8	48.3816
	115.9	47.2599
	116	46.2855
	116.1	45.5549
	116.2	45.0969
	116.3	44.84
	116.4	44.6405
	116.5	44.3571
	116.6	43.9269
	116.7	43.4026
	116.8	42.931
	116.9	42.6758
	117	42.7285
	117.1	43.0706
	117.2	43.6135
	117.3	44.2717
	117.4	44.9963
	117.5	45.7495
	117.6	46.4614
	117.7	47.0227
	117.8	47.3246
	117.9	47.3171
	118	47.0399
	118.1	46.5982
	118.2	46.0935
	118.3	45.5648
	118.4	44.9972
	118.5	44.3977
	118.6	43.8587
	118.7	43.5286
	118.8	43.5078
	118.9	43.7709
	119	44.1952
	119.1	44.6539
	119.2	45.0771
	119.3	45.4393
	119.4	45.7239
	119.5	45.9286
	119.6	46.094
	119.7	46.2926
	119.8	46.556
	119.9	46.8114
	120	46.9034
	120.1	46.6957
	120.2	46.1613
	120.3	45.3893
	120.4	44.5239
	120.5	43.6972
	120.6	42.997
	120.7	42.4682
	120.8	42.128
	120.9	41.971
	121	41.9577
	121.1	42.0118
	121.2	42.0539
	121.3	42.0541
	121.4	42.0504
	121.5	42.106
	121.6	42.2555
	121.7	42.4947
	121.8	42.7991
	121.9	43.1208
	122	43.3577
	122.1	43.3605
	122.2	43.0125
	122.3	42.334
	122.4	41.5076
	122.5	40.7768
	122.6	40.2869
	122.7	40.0004
	122.8	39.7609
	122.9	39.4423
	123	39.0448
	123.1	38.6699
	123.2	38.4231
	123.3	38.3406
	123.4	38.3822
	123.5	38.4661
	123.6	38.5099
	123.7	38.461
	123.8	38.3139
	123.9	38.1132
	124	37.9314
	124.1	37.8242
	124.2	37.7939
	124.3	37.7996
	124.4	37.8043
	124.5	37.8068
	124.6	37.8249
	124.7	37.8657
	124.8	37.9233
	124.9	37.997
	125	38.09
	125.1	38.181
	125.2	38.2091
	125.3	38.1179
	125.4	37.9366
	125.5	37.8197
	125.6	37.9834
	125.7	38.5702
	125.8	39.5524
	125.9	40.7543
	126	41.9605
	126.1	43.0087
	126.2	43.8056
	126.3	44.2912
	126.4	44.415
	126.5	44.1549
	126.6	43.5541
	126.7	42.7362
	126.8	41.8773
	126.9	41.1452
	127	40.6326
	127.1	40.3291
	127.2	40.1484
	127.3	39.9882
	127.4	39.7813
	127.5	39.5236
	127.6	39.2934
	127.7	39.243
	127.8	39.5209
	127.9	40.1451
	128	40.9338
	128.1	41.5911
	128.2	41.8986
	128.3	41.8525
	128.4	41.6245
	128.5	41.3897
	128.6	41.1835
	128.7	40.911
	128.8	40.4924
	128.9	40.003
	129	39.6703
	129.1	39.7192
	129.2	40.1968
	129.3	40.9357
	129.4	41.6902
	129.5	42.3216
	129.6	42.8661
	129.7	43.4417
	129.8	44.0914
	129.9	44.7022
	130	45.0589
	130.1	44.9849
	130.2	44.4678
	130.3	43.6836
	130.4	42.9062
	130.5	42.3694
	130.6	42.1808
	130.7	42.3253
	130.8	42.711
	130.9	43.195
	131	43.5909
	131.1	43.7109
	131.2	43.4418
	131.3	42.7931
	131.4	41.8731
	131.5	40.8274
	131.6	39.7996
	131.7	38.9184
	131.8	38.2781
	131.9	37.9103
	132	37.7771
	132.1	37.8072
	132.2	37.9457
	132.3	38.1775
	132.4	38.513
	132.5	38.9609
	132.6	39.5207
	132.7	40.2042
	132.8	41.0628
	132.9	42.1695
	133	43.5396
	133.1	45.0475
	133.2	46.4322
	133.3	47.4046
	133.4	47.7736
	133.5	47.499
	133.6	46.6738
	133.7	45.4866
	133.8	44.1864
	133.9	43.031
	134	42.2134
	134.1	41.7981
	134.2	41.7076
	134.3	41.7671
	134.4	41.784
	134.5	41.6252
	134.6	41.2601
	134.7	40.7547
	134.8	40.2187
	134.9	39.7325
	135	39.3008
	135.1	38.8694
	135.2	38.3995
	135.3	37.9393
	135.4	37.6323
	135.5	37.6407
	135.6	38.0294
	135.7	38.6875
	135.8	39.3479
	135.9	39.7124
	136	39.6191
	136.1	39.1416
	136.2	38.5354
	136.3	38.0619
	136.4	37.8325
	136.5	37.7982
	136.6	37.8642
	136.7	38.003
	136.8	38.2716
	136.9	38.7536
	137	39.488
	137.1	40.422
	137.2	41.4025
	137.3	42.2183
	137.4	42.6874
	137.5	42.7436
	137.6	42.4615
	137.7	42.0059
	137.8	41.5453
	137.9	41.184
	138	40.9374
	138.1	40.7499
	138.2	40.5468
	138.3	40.3028
	138.4	40.0806
	138.5	39.997
	138.6	40.1288
	138.7	40.4405
	138.8	40.8014
	138.9	41.0824
	139	41.2458
	139.1	41.3554
	139.2	41.5
	139.3	41.6902
	139.4	41.8109
	139.5	41.6745
	139.6	41.1446
	139.7	40.2403
	139.8	39.1457
	139.9	38.1326
	140	37.4595
	140.1	37.2978
	140.2	37.6849
	140.3	38.4945
	140.4	39.443
	140.5	40.168
	140.6	40.3721
	140.7	39.962
	140.8	39.0853
	140.9	38.0389
	141	37.1242
	141.1	36.5472
	141.2	36.3895
	141.3	36.6111
	141.4	37.0731
	141.5	37.6031
	141.6	38.0851
	141.7	38.5023
	141.8	38.896
	141.9	39.3013
	142	39.7326
	142.1	40.209
	142.2	40.7489
	142.3	41.3247
	142.4	41.8497
	142.5	42.2436
	142.6	42.5108
	142.7	42.7374
	142.8	43.0067
	142.9	43.3319
	143	43.6754
	143.1	44.0122
	143.2	44.3527
	143.3	44.7049
	143.4	45.0282
	143.5	45.2394
	143.6	45.2732
	143.7	45.1468
	143.8	44.9642
	143.9	44.8419
	144	44.8159
	144.1	44.8129
	144.2	44.7183
	144.3	44.4767
	144.4	44.1305
	144.5	43.7655
	144.6	43.4235
	144.7	43.0729
	144.8	42.668
	144.9	42.2441
	145	41.9554
	145.1	42.0064
	145.2	42.5109
	145.3	43.379
	145.4	44.3321
	145.5	45.0556
	145.6	45.3804
	145.7	45.3475
	145.8	45.1153
	145.9	44.8065
	146	44.4347
	146.1	43.9513
	146.2	43.3473
	146.3	42.7089
	146.4	42.1873
	146.5	41.9134
	146.6	41.9264
	146.7	42.1711
	146.8	42.5599
	146.9	43.0399
	147	43.6024
	147.1	44.2288
	147.2	44.8343
	147.3	45.2718
	147.4	45.4017
	147.5	45.171
	147.6	44.6462
	147.7	43.9859
	147.8	43.3728
	147.9	42.9394
	148	42.7209
	148.1	42.6525
	148.2	42.6133
	148.3	42.4978
	148.4	42.2848
	148.5	42.0671
	148.6	42.0127
	148.7	42.2673
	148.8	42.8472
	148.9	43.5945
	149	44.2344
	149.1	44.5096
	149.2	44.3073
	149.3	43.701
	149.4	42.8983
	149.5	42.1473
	149.6	41.6466
	149.7	41.4749
	149.8	41.5559
	149.9	41.6991
	150	41.7187
	150.1	41.5606
	150.2	41.3395
	150.3	41.2622
	150.4	41.5007
	150.5	42.1022
	150.6	42.9739
	150.7	43.9324
	150.8	44.7834
	150.9	45.3925
	151	45.7146
	151.1	45.7815
	151.2	45.6822
	151.3	45.5523
	151.4	45.5455
	151.5	45.7677
	151.6	46.2168
	151.7	46.7933
	151.8	47.3811
	151.9	47.9196
	152	48.4048
	152.1	48.8354
	152.2	49.1749
	152.3	49.3755
	152.4	49.4332
	152.5	49.4105
	152.6	49.3971
	152.7	49.4497
	152.8	49.5773
	152.9	49.785
	153	50.1272
	153.1	50.7033
	153.2	51.5828
	153.3	52.7199
	153.4	53.936
	153.5	54.9958
	153.6	55.7295
	153.7	56.1171
	153.8	56.2822
	153.9	56.4121
	154	56.6695
	154.1	57.1467
	154.2	57.8587
	154.3	58.7452
	154.4	59.6819
	154.5	60.5227
	154.6	61.1675
	154.7	61.6069
	154.8	61.9036
	154.9	62.1252
	155	62.2878
	155.1	62.3646
	155.2	62.3524
	155.3	62.3305
	155.4	62.4394
	155.5	62.7826
	155.6	63.3355
	155.7	63.9578
	155.8	64.5047
	155.9	64.9388
	156	65.349
	156.1	65.8826
	156.2	66.6671
	156.3	67.7703
	156.4	69.1925
	156.5	70.8708
	156.6	72.6927
	156.7	74.5231
	156.8	76.2448
	156.9	77.7986
	157	79.1984
	157.1	80.501
	157.2	81.7496
	157.3	82.9411
	157.4	84.0406
	157.5	85.0241
	157.6	85.9128
	157.7	86.778
	157.8	87.709
	157.9	88.7518
	158	89.8541
	158.1	90.8634
	158.2	91.5962
	158.3	91.9439
	158.4	91.9465
	158.5	91.7844
	158.6	91.6936
	158.7	91.8572
	158.8	92.345
	158.9	93.1261
	159	94.1217
	159.1	95.2396
	159.2	96.3717
	159.3	97.3834
	159.4	98.1331
	159.5	98.516
	159.6	98.4946
	159.7	98.0871
	159.8	97.3169
	159.9	96.1604
	160	94.5278
	160.1	92.2902
	160.2	89.3265
	160.3	85.5589
	160.4	80.9573
	160.5	75.5258
	160.6	69.3031
	160.7	62.3997
	160.8	55.0449
	160.9	47.5679
	161	40.2721
	161.1	33.2783
	161.2	26.4888
	161.3	19.7328
	161.4	12.971
	161.5	6.3664
	161.6	0.1626
	161.7	-5.49
	161.8	-10.5827
	161.9	-15.1461
	162	-19.1325
	162.1	-22.411
	162.2	-24.8645
	162.3	-26.4773
	162.4	-27.3368
	162.5	-27.5898
	162.6	-27.4265
	162.7	-27.0971
	162.8	-26.8867
	162.9	-27.0118
	163	-27.5123
	163.1	-28.2475
	163.2	-29.0071
	163.3	-29.6322
	163.4	-30.0347
	163.5	-30.1333
	163.6	-29.8208
	163.7	-29.0373
	163.8	-27.8811
	163.9	-26.6244
	164	-25.5925
	164.1	-25.0006
	164.2	-24.8682
	164.3	-25.0468
	164.4	-25.3206
	164.5	-25.5159
	164.6	-25.5636
	164.7	-25.478
	164.8	-25.2723
	164.9	-24.9029
	165	-24.3175
	165.1	-23.5642
	165.2	-22.8272
	165.3	-22.3196
	165.4	-22.1236
	165.5	-22.1341
	165.6	-22.1543
	165.7	-22.0405
	165.8	-21.7649
	165.9	-21.3757
	166	-20.93
	166.1	-20.4619
	166.2	-19.9755
	166.3	-19.4355
	166.4	-18.7733
	166.5	-17.9409
	166.6	-16.9828
	166.7	-16.0481
	166.8	-15.3155
	166.9	-14.8985
	167	-14.8083
	167.1	-14.983
	167.2	-15.3238
	167.3	-15.7047
	167.4	-15.9791
	167.5	-16.0211
	167.6	-15.7921
	167.7	-15.3742
	167.8	-14.9296
	167.9	-14.6091
	168	-14.4805
	168.1	-14.5225
	168.2	-14.6657
	168.3	-14.8256
	168.4	-14.9121
	168.5	-14.8425
	168.6	-14.5709
	168.7	-14.1045
	168.8	-13.4764
	168.9	-12.7013
	169	-11.7763
	169.1	-10.7433
	169.2	-9.7512
	169.3	-9.0343
	169.4	-8.7966
	169.5	-9.078
	169.6	-9.7074
	169.7	-10.382
	169.8	-10.8262
	169.9	-10.9256
	170	-10.7501
	170.1	-10.4614
	170.2	-10.1868
	170.3	-9.9541
	170.4	-9.7242
	170.5	-9.4716
	170.6	-9.2318
	170.7	-9.0822
	170.8	-9.0872
	170.9	-9.2575
	171	-9.5386
	171.1	-9.8247
	171.2	-9.9919
	171.3	-9.9439
	171.4	-9.645
	171.5	-9.1199
	171.6	-8.4254
	171.7	-7.622
	171.8	-6.7676
	171.9	-5.9303
	172	-5.1915
	172.1	-4.6187
	172.2	-4.2271
	172.3	-3.97
	172.4	-3.7676
	172.5	-3.544
	172.6	-3.246
	172.7	-2.8535
	172.8	-2.3891
	172.9	-1.9071
	173	-1.457
	173.1	-1.0585
	173.2	-0.7218
	173.3	-0.4867
	173.4	-0.4212
	173.5	-0.5679
	173.6	-0.8938
	173.7	-1.2977
	173.8	-1.6739
	173.9	-1.9721
	174	-2.2004
	174.1	-2.3716
	174.2	-2.4524
	174.3	-2.3693
	174.4	-2.0601
	174.5	-1.5059
	174.6	-0.7191
	174.7	0.269
	174.8	1.3764
	174.9	2.437
	175	3.2459
	175.1	3.6874
	175.2	3.8339
	175.3	3.9118
	175.4	4.1527
	175.5	4.6542
	175.6	5.349
	175.7	6.0784
	175.8	6.6917
	175.9	7.1039
	176	7.3002
	176.1	7.3102
	176.2	7.1765
	176.3	6.9321
	176.4	6.6012
	176.5	6.2236
	176.6	5.8677
	176.7	5.6034
	176.8	5.4539
	176.9	5.3864
	177	5.359
	177.1	5.3695
	177.2	5.4439
	177.3	5.5812
	177.4	5.7288
	177.5	5.8199
	177.6	5.8251
	177.7	5.7506
	177.8	5.5914
	177.9	5.3162
	178	4.9216
	178.1	4.4946
	178.2	4.195
	178.3	4.1509
	178.4	4.3569
	178.5	4.6652
	178.6	4.8896
	178.7	4.9548
	178.8	4.9861
	178.9	5.2489
	179	5.9567
	179.1	7.0851
	179.2	8.3436
	179.3	9.3274
	179.4	9.7277
	179.5	9.4674
	179.6	8.7043
	179.7	7.7328
	179.8	6.8527
	179.9	6.2679
	180	6.0498
	180.1	6.1518
	180.2	6.4504
	180.3	6.7948
	180.4	7.0607
	180.5	7.2022
	180.6	7.2732
	180.7	7.3922
	180.8	7.6544
	180.9	8.0512
	181	8.4659
	181.1	8.7507
	181.2	8.8157
	181.3	8.66
	181.4	8.34
	181.5	7.9253
	181.6	7.4801
	181.7	7.0737
	181.8	6.801
	181.9	6.7804
	182	7.1063
	182.1	7.7707
	182.2	8.62
	182.3	9.4075
	182.4	9.9257
	182.5	10.123
	182.6	10.1162
	182.7	10.1058
	182.8	10.2666
	182.9	10.678
	183	11.3031
	183.1	12.0068
	183.2	12.6119
	183.3	12.9766
	183.4	13.0521
	183.5	12.8902
	183.6	12.6128
	183.7	12.3629
	183.8	12.2444
	183.9	12.2675
	184	12.3407
	184.1	12.3274
	184.2	12.1262
	184.3	11.7179
	184.4	11.1648
	184.5	10.5897
	184.6	10.1477
	184.7	9.9712
	184.8	10.0913
	184.9	10.3891
	185	10.6441
	185.1	10.6657
	185.2	10.4117
	185.3	9.9963
	185.4	9.5913
	185.5	9.3139
	185.6	9.1894
	185.7	9.1946
	185.8	9.3169
	185.9	9.5696
	186	9.9608
	186.1	10.4599
	186.2	10.9953
	186.3	11.4818
	186.4	11.8635
	186.5	12.1559
	186.6	12.4604
	186.7	12.9142
	186.8	13.5856
	186.9	14.3937
	187	15.1395
	187.1	15.6333
	187.2	15.7991
	187.3	15.6665
	187.4	15.2908
	187.5	14.7121
	187.6	13.9944
	187.7	13.2717
	187.8	12.7142
	187.9	12.4304
	188	12.4066
	188.1	12.5487
	188.2	12.7762
	188.3	13.0694
	188.4	13.4375
	188.5	13.8612
	188.6	14.2752
	188.7	14.5994
	188.8	14.7764
	188.9	14.7818
	189	14.617
	189.1	14.3099
	189.2	13.9249
	189.3	13.5534
	189.4	13.2737
	189.5	13.1097
	189.6	13.0224
	189.7	12.9454
	189.8	12.8423
	189.9	12.7511
	190	12.7752
	190.1	13.005
	190.2	13.419
	190.3	13.8585
	190.4	14.1167
	190.5	14.0731
	190.6	13.7603
	190.7	13.3261
	190.8	12.9489
	190.9	12.767
	191	12.836
	191.1	13.1169
	191.2	13.5104
	191.3	13.9229
	191.4	14.3065
	191.5	14.6364
	191.6	14.8684
	191.7	14.9403
	191.8	14.8288
	191.9	14.5944
	192	14.3567
	192.1	14.2124
	192.2	14.1718
	192.3	14.1675
	192.4	14.1175
	192.5	13.9761
	192.6	13.7298
	192.7	13.3634
	192.8	12.8573
	192.9	12.2386
	193	11.6333
	193.1	11.2399
	193.2	11.2044
	193.3	11.4904
	193.4	11.87
	193.5	12.0671
	193.6	11.9384
	193.7	11.5449
	193.8	11.0812
	193.9	10.755
	194	10.7128
	194.1	11.0168
	194.2	11.6308
	194.3	12.4114
	194.4	13.1447
	194.5	13.6305
	194.6	13.7589
	194.7	13.5354
	194.8	13.065
	194.9	12.5213
	195	12.0935
	195.1	11.9109
	195.2	11.9898
	195.3	12.2605
	195.4	12.6534
	195.5	13.15
	195.6	13.7386
	195.7	14.3243
	195.8	14.7056
	195.9	14.6586
	196	14.0695
	196.1	13.0086
	196.2	11.6999
	196.3	10.4203
	196.4	9.395
	196.5	8.7448
	196.6	8.4936
	196.7	8.6078
	196.8	9.0212
	196.9	9.6329
	197	10.3003
	197.1	10.8585
	197.2	11.1638
	197.3	11.1349
	197.4	10.7706
	197.5	10.1418
	197.6	9.362
	197.7	8.5456
	197.8	7.7702
	197.9	7.0637
	198	6.4223
	198.1	5.8438
	198.2	5.341
	198.3	4.9238
	198.4	4.574
	198.5	4.2531
	198.6	3.9417
	198.7	3.673
	198.8	3.5224
	198.9	3.5668
	199	3.8402
	199.1	4.3094
	199.2	4.8793
	199.3	5.432
	199.4	5.8801
	199.5	6.1945
	199.6	6.391
	199.7	6.4973
	199.8	6.5334
	199.9	6.5098
	200	6.4307
	200.1	6.3004
	200.2	6.1326
	200.3	5.9536
	200.4	5.7859
	200.5	5.6216
	200.6	5.4179
	200.7	5.1298
	200.8	4.7521
	200.9	4.33
	201	3.9243
	201.1	3.5641
	201.2	3.2291
	201.3	2.8758
	201.4	2.4799
	201.5	2.0626
	201.6	1.6882
	201.7	1.4399
	201.8	1.3858
	201.9	1.542
	202	1.855
	202.1	2.2197
	202.2	2.5262
	202.3	2.7025
	202.4	2.7305
	202.5	2.6405
	202.6	2.495
	202.7	2.3628
	202.8	2.2864
	202.9	2.2649
	203	2.273
	203.1	2.304
	203.2	2.3892
	203.3	2.5703
	203.4	2.8515
	203.5	3.1799
	203.6	3.4612
	203.7	3.5885
	203.8	3.4836
	203.9	3.1561
	204	2.7437
	204.1	2.4713
	204.2	2.533
	204.3	2.9818
	204.4	3.707
	204.5	4.5053
	204.6	5.1918
	204.7	5.6847
	204.8	6.016
	204.9	6.2605
	205	6.4447
	205.1	6.5101
	205.2	6.3584
	205.3	5.9333
	205.4	5.2775
	205.5	4.5326
	205.6	3.89
	205.7	3.5125
	205.8	3.458
	205.9	3.6464
	206	3.9074
	206.1	4.0906
	206.2	4.1526
	206.3	4.148
	206.4	4.1478
	206.5	4.1756
	206.6	4.2084
	206.7	4.2173
	206.8	4.2043
	206.9	4.2122
	207	4.3023
	207.1	4.5001
	207.2	4.7561
	207.3	4.9737
	207.4	5.0975
	207.5	5.1711
	207.6	5.2899
	207.7	5.4854
	207.8	5.6564
	207.9	5.6232
	208	5.2547
	208.1	4.5622
	208.2	3.6957
	208.3	2.866
	208.4	2.2485
	208.5	1.9175
	208.6	1.8329
	208.7	1.8858
	208.8	1.9747
	208.9	2.0607
	209	2.1591
	209.1	2.2822
	209.2	2.3969
	209.3	2.4345
	209.4	2.3352
	209.5	2.0789
	209.6	1.6953
	209.7	1.2746
	209.8	0.9745
	209.9	0.9785
	210	1.3964
	210.1	2.1776
	210.2	3.1167
	210.3	3.954
	210.4	4.4934
	210.5	4.6709
	210.6	4.56
	210.7	4.326
	210.8	4.1442
	210.9	4.1042
	211	4.1556
	211.1	4.1417
	211.2	3.9085
	211.3	3.4141
	211.4	2.7552
	211.5	2.1003
	211.6	1.5897
	211.7	1.2834
	211.8	1.1725
	211.9	1.217
	212	1.3676
	212.1	1.5778
	212.2	1.819
	212.3	2.086
	212.4	2.3774
	212.5	2.6644
	212.6	2.8882
	212.7	2.9948
	212.8	2.9816
	212.9	2.9137
	213	2.8926
	213.1	2.9926
	213.2	3.2141
	213.3	3.4934
	213.4	3.7584
	213.5	3.9772
	213.6	4.155
	213.7	4.2947
	213.8	4.3687
	213.9	4.3362
	214	4.1881
	214.1	3.9753
	214.2	3.7937
	214.3	3.7363
	214.4	3.8428
	214.5	4.0814
	214.6	4.3881
	214.7	4.7391
	214.8	5.179
	214.9	5.7518
	215	6.4018
	215.1	6.9689
	215.2	7.3012
	215.3	7.3685
	215.4	7.2608
	215.5	7.091
	215.6	6.9104
	215.7	6.7091
	215.8	6.4668
	215.9	6.1846
	216	5.8685
	216.1	5.506
	216.2	5.0926
	216.3	4.7021
	216.4	4.5133
	216.5	4.7117
	216.6	5.3142
	216.7	6.0829
	216.8	6.6461
	216.9	6.7506
	217	6.4264
	217.1	5.9298
	217.2	5.5412
	217.3	5.4062
	217.4	5.5203
	217.5	5.804
	217.6	6.1659
	217.7	6.5184
	217.8	6.7836
	217.9	6.9161
	218	6.9292
	218.1	6.8836
	218.2	6.8311
	218.3	6.7556
	218.4	6.5738
	218.5	6.2044
	218.6	5.6465
	218.7	4.9908
	218.8	4.3609
	218.9	3.8598
	219	3.5722
	219.1	3.5815
	219.2	3.9297
	219.3	4.535
	219.4	5.1719
	219.5	5.5758
	219.6	5.6023
	219.7	5.3032
	219.8	4.8569
	219.9	4.4229
	220	4.0478
	220.1	3.6878
	220.2	3.3054
	220.3	2.9412
	220.4	2.6998
	220.5	2.6744
	220.6	2.8838
	220.7	3.2671
	220.8	3.7198
	220.9	4.1327
	221	4.4143
	221.1	4.5096
	221.2	4.423
	221.3	4.2267
	221.4	4.0312
	221.5	3.9271
	221.6	3.9444
	221.7	4.0608
	221.8	4.2434
	221.9	4.4753
	222	4.747
	222.1	5.0334
	222.2	5.2902
	222.3	5.4829
	222.4	5.6284
	222.5	5.8002
	222.6	6.0686
	222.7	6.4164
	222.8	6.7207
	222.9	6.8423
	223	6.7427
	223.1	6.5132
	223.2	6.2929
	223.3	6.1613
	223.4	6.1081
	223.5	6.0931
	223.6	6.1238
	223.7	6.2701
	223.8	6.5957
	223.9	7.0673
	224	7.5262
	224.1	7.7621
	224.2	7.6403
	224.3	7.1836
	224.4	6.5425
	224.5	5.8836
	224.6	5.2956
	224.7	4.7885
	224.8	4.3616
	224.9	4.0521
	225	3.9129
	225.1	3.9531
	225.2	4.1138
	225.3	4.3158
	225.4	4.5332
	225.5	4.8157
	225.6	5.2294
	225.7	5.7661
	225.8	6.3079
	225.9	6.678
	226	6.7344
	226.1	6.443
	226.2	5.8981
	226.3	5.2875
	226.4	4.8155
	226.5	4.6085
	226.6	4.6601
	226.7	4.859
	226.8	5.0776
	226.9	5.2475
	227	5.368
	227.1	5.4593
	227.2	5.5151
	227.3	5.499
	227.4	5.3838
	227.5	5.1914
	227.6	4.9872
	227.7	4.8285
	227.8	4.7182
	227.9	4.6142
	228	4.4852
	228.1	4.3486
	228.2	4.2521
	228.3	4.2236
	228.4	4.2525
	228.5	4.3176
	228.6	4.4195
	228.7	4.5661
	228.8	4.7263
	228.9	4.817
	229	4.7515
	229.1	4.5036
	229.2	4.1263
	229.3	3.7216
	229.4	3.3982
	229.5	3.2331
	229.6	3.2342
	229.7	3.3237
	229.8	3.3682
	229.9	3.238
	230	2.8509
	230.1	2.1922
	230.2	1.3329
	230.3	0.4405
	230.4	-0.2568
	230.5	-0.558
	230.6	-0.3694
	230.7	0.275
	230.8	1.25
	230.9	2.3881
	231	3.5127
	231.1	4.4602
	231.2	5.099
	231.3	5.3493
	231.4	5.1981
	231.5	4.7033
	231.6	3.9783
	231.7	3.1552
	231.8	2.3407
	231.9	1.5959
	232	0.9595
	232.1	0.498
	232.2	0.3238
	232.3	0.5373
	232.4	1.1228
	232.5	1.8974
	232.6	2.5833
	232.7	2.967
	232.8	3.0192
	232.9	2.8847
	233	2.7618
	233.1	2.7804
	233.2	2.9605
	233.3	3.2522
	233.4	3.596
	233.5	3.9538
	233.6	4.2972
	233.7	4.5787
	233.8	4.7262
	233.9	4.6904
	234	4.5129
	234.1	4.3407
	234.2	4.3422
	234.3	4.5804
	234.4	4.9592
	234.5	5.2936
	234.6	5.4394
	234.7	5.3748
	234.8	5.1859
	234.9	4.9924
	235	4.8776
	235.1	4.8555
	235.2	4.8824
	235.3	4.9032
	235.4	4.9005
	235.5	4.9041
	235.6	4.9467
	235.7	5.0023
	235.8	4.9661
	235.9	4.7019
	236	4.1282
	236.1	3.2793
	236.2	2.2896
	236.3	1.315
	236.4	0.4587
	236.5	-0.2412
	236.6	-0.7765
	236.7	-1.1435
	236.8	-1.3497
	236.9	-1.4225
	237	-1.3997
	237.1	-1.3152
	237.2	-1.1975
	237.3	-1.0651
	237.4	-0.9058
	237.5	-0.6638
	237.6	-0.2715
	237.7	0.2777
	237.8	0.8805
	237.9	1.3627
	238	1.5894
	238.1	1.5484
	238.2	1.3307
	238.3	1.0401
	238.4	0.7314
	238.5	0.4248
	238.6	0.1519
	238.7	-0.035
	238.8	-0.104
	238.9	-0.0893
	239	-0.0908
	239.1	-0.2194
	239.2	-0.5222
	239.3	-0.9385
	239.4	-1.3174
	239.5	-1.494
	239.6	-1.3805
	239.7	-1.0066
	239.8	-0.4821
	239.9	0.0767
	240	0.5904
	240.1	1.0122
	240.2	1.3109
	240.3	1.4771
	240.4	1.5364
	240.5	1.5369
	240.6	1.5116
	240.7	1.456
	240.8	1.3474
	240.9	1.1792
	241	0.9725
	241.1	0.7551
	241.2	0.537
	241.3	0.3091
	241.4	0.0695
	241.5	-0.1484
	241.6	-0.2794
	241.7	-0.2699
	241.8	-0.1304
	241.9	0.0556
	242	0.1827
	242.1	0.2018
	242.2	0.1584
	242.3	0.161
	242.4	0.3082
	242.5	0.6413
	242.6	1.1524
	242.7	1.811
	242.8	2.561
	242.9	3.2921
	243	3.8439
	243.1	4.0773
	243.2	3.9709
	243.3	3.6579
	243.4	3.356
	243.5	3.2293
	243.6	3.2883
	243.7	3.4034
	243.8	3.4148
	243.9	3.2418
	244	2.9148
	244.1	2.5306
	244.2	2.1864
	244.3	1.9406
	244.4	1.8068
	244.5	1.765
	244.6	1.7668
	244.7	1.7369
	244.8	1.5891
	244.9	1.2715
	245	0.8151
	245.1	0.328
	245.2	-0.0783
	245.3	-0.3595
	245.4	-0.5252
	245.5	-0.5695
	245.6	-0.4556
	245.7	-0.1871
	245.8	0.1279
	245.9	0.3189
	246	0.2617
	246.1	-0.0494
	246.2	-0.511
	246.3	-0.9631
	246.4	-1.2498
	246.5	-1.2772
	246.6	-1.0607
	246.7	-0.7261
	246.8	-0.4461
	246.9	-0.3307
	247	-0.3416
	247.1	-0.3081
	247.2	-0.0561
	247.3	0.4436
	247.4	1.0353
	247.5	1.4837
	247.6	1.6381
	247.7	1.5293
	247.8	1.335
	247.9	1.256
	248	1.4032
	248.1	1.7669
	248.2	2.2624
	248.3	2.7983
	248.4	3.3197
	248.5	3.809
	248.6	4.2515
	248.7	4.5983
	248.8	4.769
	248.9	4.7022
	249	4.4098
	249.1	3.9871
	249.2	3.5727
	249.3	3.2843
	249.4	3.1582
	249.5	3.1265
	249.6	3.0695
	249.7	2.9312
	249.8	2.8046
	249.9	2.8955
	250	3.3714
	250.1	4.2172
	250.2	5.2187
	250.3	6.0841
	250.4	6.6009
	250.5	6.7174
	250.6	6.5186
	250.7	6.1507
	250.8	5.7525
	250.9	5.4198
	251	5.1984
	251.1	5.0949
	251.2	5.0866
	251.3	5.1301
	251.4	5.1768
	251.5	5.1932
	251.6	5.1643
	251.7	5.0736
	251.8	4.8925
	251.9	4.6109
	252	4.2809
	252.1	4.0135
	252.2	3.9067
	252.3	3.9706
	252.4	4.128
	252.5	4.2936
	252.6	4.4453
	252.7	4.6165
	252.8	4.8303
	252.9	5.0551
	253	5.2192
	253.1	5.2588
	253.2	5.1618
	253.3	4.9798
	253.4	4.8073
	253.5	4.7412
	253.6	4.8534
	253.7	5.1903
	253.8	5.7716
	253.9	6.5597
	254	7.4202
	254.1	8.1284
	254.2	8.45
	254.3	8.2505
	254.4	7.5562
	254.5	6.5275
	254.6	5.382
	254.7	4.3295
	254.8	3.5257
	254.9	3.0105
	255	2.6481
	255.1	2.1626
	255.2	1.3143
	255.3	0.1037
	255.4	-1.1766
	255.5	-2.0982
	255.6	-2.3422
	255.7	-1.8597
	255.8	-0.8711
	255.9	0.2552
	256	1.1682
	256.1	1.6691
	256.2	1.7602
	256.3	1.5782
	256.4	1.2561
	256.5	0.825
	256.6	0.2331
	256.7	-0.5477
	256.8	-1.4333
	256.9	-2.2343
	257	-2.7444
	257.1	-2.8464
	257.2	-2.5673
	257.3	-2.0602
	257.4	-1.5324
	257.5	-1.1644
	257.6	-1.0472
	257.7	-1.1464
	257.8	-1.3005
	257.9	-1.2807
	258	-0.9113
	258.1	-0.1827
	258.2	0.7337
	258.3	1.5905
	258.4	2.2025
	258.5	2.5221
	258.6	2.6204
	258.7	2.6174
	258.8	2.6113
	258.9	2.6298
	259	2.6219
	259.1	2.5051
	259.2	2.2419
	259.3	1.884
	259.4	1.5394
	259.5	1.2873
	259.6	1.1122
	259.7	0.9128
	259.8	0.5866
	259.9	0.1296
	260	-0.3356
	260.1	-0.64
	260.2	-0.6905
	260.3	-0.5243
	260.4	-0.2634
	260.5	-0.038
	260.6	0.0609
	260.7	-0.0004674
	260.8	-0.1864
	260.9	-0.3954
	261	-0.4996
	261.1	-0.4049
	261.2	-0.098
	261.3	0.3413
	261.4	0.7682
	261.5	1.0385
	261.6	1.0846
	261.7	0.9544
	261.8	0.7769
	261.9	0.6775
	262	0.708
	262.1	0.8483
	262.2	1.067
	262.3	1.3776
	262.4	1.8243
	262.5	2.4052
	262.6	3.0094
	262.7	3.446
	262.8	3.5484
	262.9	3.2662
	263	2.6683
	263.1	1.8789
	263.2	1.0163
	263.3	0.1718
	263.4	-0.5991
	263.5	-1.2926
	263.6	-1.9653
	263.7	-2.7022
	263.8	-3.5525
	263.9	-4.4736
	264	-5.3169
	264.1	-5.8692
	264.2	-5.9431
	264.3	-5.4821
	264.4	-4.6168
	264.5	-3.6169
	264.6	-2.7534
	264.7	-2.1625
	264.8	-1.8063
	264.9	-1.5525
	265	-1.301
	265.1	-1.0587
	265.2	-0.9046
	265.3	-0.8858
	265.4	-0.946
	265.5	-0.9661
	265.6	-0.8784
	265.7	-0.7337
	265.8	-0.6445
	265.9	-0.6643
	266	-0.7265
	266.1	-0.7
	266.2	-0.5019
	266.3	-0.1705
	266.4	0.1537
	266.5	0.3258
	266.6	0.3091
	266.7	0.2202
	266.8	0.2593
	266.9	0.5626
	267	1.0909
	267.1	1.6456
	267.2	1.9946
	267.3	1.9977
	267.4	1.6405
	267.5	0.9828
	267.6	0.1077
	267.7	-0.8775
	267.8	-1.8205
	267.9	-2.5521
	268	-2.9658
	268.1	-3.0732
	268.2	-2.9673
	268.3	-2.7212
	268.4	-2.3304
	268.5	-1.7663
	268.6	-1.0917
	268.7	-0.506
	268.8	-0.2511
	268.9	-0.4462
	269	-0.9927
	269.1	-1.6286
	269.2	-2.0805
	269.3	-2.1997
	269.4	-2.0064
	269.5	-1.6418
	269.6	-1.2747
	269.7	-1.0159
	269.8	-0.8793
	269.9	-0.8039
	270	-0.714
	270.1	-0.5683
	270.2	-0.3692
	270.3	-0.1326
	270.4	0.1397
	270.5	0.4495
	270.6	0.7616
	270.7	0.9902
	270.8	1.045
	270.9	0.9031
	271	0.6411
	271.1	0.4013
	271.2	0.3151
	271.3	0.4218
	271.4	0.631
	271.5	0.7696
	271.6	0.7026
	271.7	0.4313
	271.8	0.0777
	271.9	-0.2342
	272	-0.4865
	272.1	-0.7718
	272.2	-1.203
	272.3	-1.8189
	272.4	-2.5568
	272.5	-3.2934
	272.6	-3.9079
	272.7	-4.3278
	272.8	-4.5407
	272.9	-4.5743
	273	-4.4651
	273.1	-4.2439
	273.2	-3.9485
	273.3	-3.6496
	273.4	-3.4548
	273.5	-3.4729
	273.6	-3.7519
	273.7	-4.2373
	273.8	-4.7913
	273.9	-5.2691
	274	-5.5956
	274.1	-5.7804
	274.2	-5.8602
	274.3	-5.8297
	274.4	-5.6384
	274.5	-5.2603
	274.6	-4.7738
	274.7	-4.3672
	274.8	-4.2445
	274.9	-4.481
	275	-4.9349
	275.1	-5.2944
	275.2	-5.2551
	275.3	-4.7125
	275.4	-3.8307
	275.5	-2.9354
	275.6	-2.3097
	275.7	-2.0464
	275.8	-2.0547
	275.9	-2.187
	276	-2.3596
	276.1	-2.5772
	276.2	-2.8772
	276.3	-3.2718
	276.4	-3.7371
	276.5	-4.2332
	276.6	-4.7188
	276.7	-5.147
	276.8	-5.4637
	276.9	-5.6397
	277	-5.7268
	277.1	-5.8768
	277.2	-6.2715
	277.3	-6.9948
	277.4	-7.9495
	277.5	-8.892
	277.6	-9.553
	277.7	-9.7577
	277.8	-9.4893
	277.9	-8.8967
	278	-8.2492
	278.1	-7.8321
	278.2	-7.8055
	278.3	-8.103
	278.4	-8.4511
	278.5	-8.526
	278.6	-8.1645
	278.7	-7.4893
	278.8	-6.8478
	278.9	-6.5919
	279	-6.8487
	279.1	-7.4482
	279.2	-8.0539
	279.3	-8.3892
	279.4	-8.3911
	279.5	-8.1902
	279.6	-7.9553
	279.7	-7.7452
	279.8	-7.4906
	279.9	-7.1149
	280	-6.6654
	280.1	-6.3112
	280.2	-6.1981
	280.3	-6.3041
	280.4	-6.4471
	280.5	-6.437
	280.6	-6.2212
	280.7	-5.8976
	280.8	-5.6128
	280.9	-5.46
	281	-5.4532
	281.1	-5.5635
	281.2	-5.7596
	281.3	-6.0105
	281.4	-6.2553
	281.5	-6.386
	281.6	-6.2871
	281.7	-5.9186
	281.8	-5.3651
	281.9	-4.7889
	282	-4.3122
	282.1	-3.936
	282.2	-3.5739
	282.3	-3.1603
	282.4	-2.7148
	282.5	-2.3094
	282.6	-2.0017
	282.7	-1.8168
	282.8	-1.7691
	282.9	-1.8584
	283	-2.0337
	283.1	-2.191
	283.2	-2.2353
	283.3	-2.1491
	283.4	-1.9932
	283.5	-1.8444
	283.6	-1.7415
	283.7	-1.6965
	283.8	-1.7524
	283.9	-2.015
	284	-2.5949
	284.1	-3.4873
	284.2	-4.4929
	284.3	-5.2762
	284.4	-5.5438
	284.5	-5.216
	284.6	-4.4668
	284.7	-3.6113
	284.8	-2.935
	284.9	-2.5858
	285	-2.5731
	285.1	-2.8226
	285.2	-3.2248
	285.3	-3.6707
	285.4	-4.0949
	285.5	-4.5031
	285.6	-4.9355
	285.7	-5.3849
	285.8	-5.7591
	285.9	-5.9419
	286	-5.8916
	286.1	-5.6749
	286.2	-5.4009
	286.3	-5.1275
	286.4	-4.827
	286.5	-4.4425
	286.6	-3.9803
	286.7	-3.5512
	286.8	-3.3068
	286.9	-3.3145
	287	-3.4825
	287.1	-3.6095
	287.2	-3.527
	287.3	-3.2178
	287.4	-2.8171
	287.5	-2.5034
	287.6	-2.3734
	287.7	-2.399
	287.8	-2.4863
	287.9	-2.5712
	288	-2.6671
	288.1	-2.8308
	288.2	-3.0851
	288.3	-3.3646
	288.4	-3.5362
	288.5	-3.4859
	288.6	-3.2099
	288.7	-2.8391
	288.8	-2.5703
	288.9	-2.5476
	289	-2.777
	289.1	-3.1374
	289.2	-3.4719
	289.3	-3.6843
	289.4	-3.7642
	289.5	-3.7345
	289.6	-3.5861
	289.7	-3.2706
	289.8	-2.7543
	289.9	-2.0758
	290	-1.3521
	290.1	-0.7402
	290.2	-0.3858
	290.3	-0.3754
	290.4	-0.6904
	290.5	-1.1879
	290.6	-1.6461
	290.7	-1.874
	290.8	-1.8195
	290.9	-1.5937
	291	-1.391
	291.1	-1.3706
	291.2	-1.5894
	291.3	-2.0071
	291.4	-2.5224
	291.5	-3.0076
	291.6	-3.3503
	291.7	-3.5007
	291.8	-3.4882
	291.9	-3.3795
	292	-3.22
	292.1	-3.0295
	292.2	-2.8563
	292.3	-2.8155
	292.4	-3.044
	292.5	-3.5995
	292.6	-4.3873
	292.7	-5.1785
	292.8	-5.7125
	292.9	-5.8267
	293	-5.5406
	293.1	-5.0485
	293.2	-4.6268
	293.3	-4.5088
	293.4	-4.796
	293.5	-5.4399
	293.6	-6.2762
	293.7	-7.0723
	293.8	-7.5816
	293.9	-7.6181
	294	-7.1362
	294.1	-6.2535
	294.2	-5.1777
	294.3	-4.0915
	294.4	-3.0974
	294.5	-2.2568
	294.6	-1.6494
	294.7	-1.3653
	294.8	-1.432
	294.9	-1.7591
	295	-2.1684
	295.1	-2.4943
	295.2	-2.6808
	295.3	-2.7979
	295.4	-2.9627
	295.5	-3.2223
	295.6	-3.4975
	295.7	-3.6323
	295.8	-3.5006
	295.9	-3.0825
	296	-2.4712
	296.1	-1.8334
	296.2	-1.3539
	296.3	-1.1704
	296.4	-1.3147
	296.5	-1.6942
	296.6	-2.1312
	296.7	-2.4348
	296.8	-2.4719
	296.9	-2.2118
	297	-1.7322
	297.1	-1.1817
	297.2	-0.7156
	297.3	-0.4399
	297.4	-0.3874
	297.5	-0.5256
	297.6	-0.7813
	297.7	-1.0695
	297.8	-1.3206
	297.9	-1.4957
	298	-1.5836
	298.1	-1.5798
	298.2	-1.472
	298.3	-1.2486
	298.4	-0.927
	298.5	-0.5748
	298.6	-0.3072
	298.7	-0.265
	298.8	-0.5739
	298.9	-1.2867
	299	-2.3348
	299.1	-3.5348
	299.2	-4.6632
	299.3	-5.5487
	299.4	-6.1211
	299.5	-6.3942
	299.6	-6.4141
[truncated: 1,008 more rows]

## Sheet: Fig. 5b
Fig. 5b
		Absorbance
	Energy (eV)	FeO	Fe2O3	sm1-afr
	6816.55	0.0149	0.0179	0.5717
	6816.79	0.015	0.0182	0.5684
	6817.05	0.0148	0.0182	0.5648
	6817.31	0.0147	0.0182	0.5614
	6817.56	0.0148	0.0181	0.558
	6817.81	0.0147	0.0181	0.5546
	6818.06	0.0147	0.0181	0.5512
	6818.31	0.0146	0.0182	0.5477
	6818.56	0.0146	0.0182	0.5444
	6818.81	0.0147	0.0181	0.541
	6819.06	0.0146	0.0181	0.5376
	6819.32	0.0146	0.0179	0.534
	6819.58	0.0146	0.0181	0.5306
	6819.82	0.0145	0.0182	0.5272
	6820.07	0.0143	0.0182	0.5248
	6820.31	0.0143	0.0179	0.5224
	6820.55	0.0143	0.0182	0.52
	6820.8	0.0143	0.018	0.5175
	6821.05	0.0142	0.018	0.515
	6821.31	0.0142	0.0181	0.5125
	6821.56	0.014	0.018	0.51
	6821.82	0.014	0.0178	0.5074
	6822.07	0.0141	0.018	0.505
	6822.32	0.0139	0.018	0.5025
	6822.57	0.014	0.018	0.5
	6822.83	0.014	0.0176	0.4975
	6823.08	0.0141	0.018	0.4949
	6823.34	0.0138	0.018	0.4924
	6823.6	0.0139	0.018	0.4898
	6823.85	0.0139	0.018	0.4873
	6824.09	0.0138	0.0177	0.4849
	6824.33	0.0137	0.0179	0.4825
	6824.58	0.0138	0.0178	0.4801
	6824.83	0.0137	0.0177	0.4776
	6825.09	0.0136	0.0176	0.475
	6825.35	0.0136	0.0173	0.4725
	6825.6	0.0136	0.0177	0.47
	6825.86	0.0136	0.0176	0.4675
	6826.11	0.0135	0.0174	0.465
	6826.36	0.0134	0.0175	0.4625
	6826.61	0.0136	0.0174	0.4604
	6826.86	0.0134	0.0175	0.4583
	6827.12	0.0135	0.0174	0.4562
	6827.38	0.0133	0.0173	0.454
	6827.64	0.0132	0.0173	0.4519
	6827.89	0.0132	0.0173	0.4498
	6828.12	0.0133	0.0171	0.4479
	6828.37	0.0131	0.017	0.4458
	6828.61	0.0131	0.0168	0.4437
	6828.87	0.0133	0.0167	0.4416
	6829.13	0.013	0.0165	0.4395
	6829.38	0.0129	0.0169	0.4374
	6829.64	0.013	0.0166	0.4352
	6829.89	0.013	0.0168	0.4331
	6830.14	0.0129	0.017	0.431
	6830.39	0.0127	0.0167	0.429
	6830.64	0.0129	0.017	0.4269
	6830.89	0.0127	0.0166	0.4248
	6831.15	0.0128	0.0162	0.4226
	6831.41	0.0129	0.0165	0.4204
	6831.66	0.0129	0.0167	0.4183
	6831.9	0.0127	0.0165	0.4163
	6832.15	0.0126	0.0167	0.4143
	6832.39	0.0128	0.0164	0.4123
	6832.64	0.0125	0.0164	0.4102
	6832.9	0.0126	0.0164	0.4079
	6833.16	0.0126	0.0165	0.4057
	6833.41	0.0126	0.0163	0.4034
	6833.66	0.0123	0.0165	0.4011
	6833.92	0.0125	0.0161	0.3989
	6834.17	0.0125	0.0164	0.3966
	6834.43	0.0125	0.0158	0.3944
	6834.68	0.0124	0.016	0.3921
	6834.94	0.0124	0.0161	0.3898
	6835.2	0.0123	0.0159	0.3875
	6835.45	0.0121	0.0158	0.3853
	6835.71	0.0124	0.0159	0.383
	6835.95	0.0124	0.0159	0.3808
	6836.19	0.012	0.0159	0.3787
	6836.44	0.0122	0.0157	0.3765
	6836.7	0.0121	0.0157	0.3742
	6836.95	0.012	0.0159	0.3719
	6837.21	0.012	0.0156	0.3696
	6837.47	0.012	0.0157	0.3674
	6837.72	0.012	0.0156	0.3651
	6837.97	0.0118	0.0155	0.3629
	6838.22	0.0119	0.0155	0.3606
	6838.48	0.0118	0.0155	0.3584
	6838.73	0.0119	0.0156	0.3561
	6838.99	0.0117	0.0152	0.3538
	6839.25	0.0117	0.0152	0.3515
	6839.5	0.0117	0.0153	0.3497
	6839.75	0.0118	0.0151	0.3485
	6839.99	0.0116	0.0153	0.3473
	6840.23	0.0115	0.015	0.346
	6840.48	0.0116	0.0151	0.3448
	6840.74	0.0116	0.0149	0.3435
	6840.99	0.0115	0.015	0.3422
	6841.25	0.0116	0.015	0.3409
	6841.5	0.0113	0.0149	0.3396
	6841.76	0.0116	0.015	0.3383
	6842.01	0.0115	0.015	0.337
	6842.26	0.0114	0.0149	0.3358
	6842.51	0.0116	0.015	0.3345
	6842.76	0.0115	0.0149	0.3332
	6843.02	0.0113	0.0145	0.3319
	6843.28	0.0115	0.0147	0.3306
	6843.53	0.0113	0.0147	0.3293
	6843.77	0.0114	0.0148	0.3281
	6844.02	0.0112	0.0143	0.3268
	6844.27	0.0114	0.0145	0.3256
	6844.52	0.0113	0.0144	0.3243
	6844.78	0.0112	0.0143	0.323
	6845.04	0.0112	0.0146	0.3216
	6845.3	0.0113	0.0144	0.3203
	6845.55	0.0109	0.0145	0.3191
	6845.81	0.0109	0.0145	0.3177
	6846.06	0.0109	0.0143	0.316
	6846.31	0.0111	0.0145	0.3142
	6846.57	0.0108	0.0142	0.3124
	6846.83	0.0108	0.0141	0.3106
	6847.09	0.0109	0.014	0.3087
	6847.35	0.0107	0.014	0.3069
	6847.6	0.0107	0.0141	0.3051
	6847.84	0.0108	0.014	0.3035
	6848.09	0.0108	0.0138	0.3017
	6848.34	0.0107	0.0138	0.3
	6848.6	0.0107	0.0138	0.2982
	6848.85	0.0108	0.0139	0.2963
	6849.11	0.0106	0.0137	0.2945
	6849.36	0.0107	0.0138	0.2927
	6849.62	0.0105	0.0137	0.291
	6849.88	0.0105	0.0135	0.2891
	6850.13	0.0106	0.0135	0.2874
	6850.38	0.0106	0.0135	0.2856
	6850.63	0.0105	0.0136	0.2838
	6850.89	0.0104	0.0135	0.282
	6851.15	0.0103	0.0135	0.2801
	6851.4	0.0105	0.0133	0.2784
	6851.65	0.0105	0.0136	0.2766
	6851.9	0.0105	0.0134	0.2749
	6852.14	0.0103	0.0134	0.2732
	6852.39	0.0104	0.0133	0.2716
	6852.65	0.0103	0.0135	0.2703
	6852.91	0.0103	0.0133	0.269
	6853.16	0.0101	0.0132	0.2678
	6853.42	0.0103	0.0132	0.2666
	6853.67	0.0104	0.0132	0.2653
	6853.92	0.0102	0.013	0.2641
	6854.17	0.0103	0.013	0.2628
	6854.43	0.0101	0.0132	0.2616
	6854.69	0.0102	0.0132	0.2603
	6854.95	0.0101	0.0131	0.259
	6855.21	0.0102	0.0131	0.2577
	6855.47	0.0101	0.0131	0.2565
	6855.71	0.0101	0.013	0.2553
	6855.95	0.01	0.0133	0.2541
	6856.2	0.01	0.013	0.2529
	6856.46	0.01	0.0127	0.2516
	6856.73	0.00974	0.0129	0.2503
	6856.98	0.00972	0.0128	0.2491
	6857.24	0.00982	0.0129	0.2478
	6857.5	0.00981	0.0126	0.2465
	6857.75	0.00975	0.0129	0.2453
	6858	0.00985	0.0128	0.244
	6858.26	0.00967	0.0128	0.2428
	6858.51	0.00973	0.0127	0.2415
	6858.78	0.0095	0.0126	0.2403
	6859.04	0.00964	0.0126	0.2393
	6859.29	0.00976	0.0125	0.2385
	6859.54	0.00941	0.0124	0.2377
	6859.79	0.00971	0.0125	0.2369
	6860.03	0.00958	0.0121	0.2361
	6860.28	0.00962	0.0124	0.2353
	6860.54	0.0097	0.0123	0.2345
	6860.8	0.00948	0.0123	0.2336
	6861.06	0.00934	0.0123	0.2328
	6861.31	0.00952	0.0124	0.232
	6861.57	0.00951	0.0122	0.2312
	6861.82	0.00943	0.0122	0.2304
	6862.07	0.00946	0.0122	0.2296
	6862.33	0.00918	0.0119	0.2288
	6862.59	0.00926	0.0121	0.2279
	6862.85	0.0093	0.012	0.2271
	6863.1	0.00917	0.012	0.2263
	6863.36	0.00933	0.0119	0.2255
	6863.61	0.00909	0.0122	0.2247
	6863.85	0.00905	0.0118	0.2239
	6864.1	0.00913	0.0119	0.2231
	6864.35	0.00906	0.0116	0.2223
	6864.61	0.009	0.0119	0.2214
	6864.87	0.00881	0.0118	0.2206
	6865.12	0.00902	0.0116	0.2198
	6865.38	0.00904	0.0118	0.219
	6865.64	0.00909	0.0119	0.218
	6865.89	0.00905	0.0118	0.217
	6866.15	0.00902	0.0116	0.2161
	6866.4	0.00889	0.0119	0.2151
	6866.66	0.00898	0.0116	0.2142
	6866.93	0.009	0.0116	0.2132
	6867.19	0.00875	0.0116	0.2122
	6867.44	0.009	0.0117	0.2113
	6867.68	0.00875	0.0115	0.2103
	6867.93	0.00889	0.0114	0.2094
	6868.18	0.00898	0.0115	0.2085
	6868.44	0.00888	0.0114	0.2075
	6868.7	0.00886	0.0113	0.2065
	6868.96	0.0088	0.0116	0.2056
	6869.22	0.00889	0.0114	0.2046
	6869.48	0.0088	0.0114	0.2036
	6869.73	0.00853	0.0114	0.2027
	6869.98	0.0087	0.0116	0.2017
	6870.24	0.00877	0.0111	0.2008
	6870.5	0.00868	0.0114	0.1998
	6870.76	0.00861	0.0115	0.1988
	6871.02	0.0087	0.0114	0.1979
	6871.28	0.00863	0.0112	0.1969
	6871.53	0.00854	0.0113	0.196
	6871.77	0.00866	0.0114	0.1951
	6872.02	0.0085	0.011	0.194
	6872.27	0.0083	0.0112	0.1929
	6872.53	0.00858	0.0112	0.1918
	6872.79	0.00851	0.0113	0.1906
	6873.05	0.00839	0.0108	0.1895
	6873.31	0.0084	0.0111	0.1884
	6873.56	0.00834	0.0111	0.1873
	6873.82	0.00832	0.0109	0.1861
	6874.07	0.00833	0.0108	0.185
	6874.32	0.00825	0.0108	0.1839
	6874.59	0.00837	0.0109	0.1828
	6874.84	0.00837	0.0109	0.1817
	6875.1	0.00823	0.0107	0.1805
	6875.36	0.0082	0.0106	0.1794
	6875.6	0.00836	0.0108	0.1783
	6875.85	0.00802	0.0108	0.1773
	6876.1	0.00799	0.0106	0.1762
	6876.35	0.00815	0.0104	0.1751
	6876.61	0.00805	0.0106	0.1739
	6876.88	0.00794	0.0103	0.1728
	6877.13	0.00796	0.0105	0.1717
	6877.39	0.00807	0.0104	0.1705
	6877.65	0.00806	0.0105	0.1694
	6877.91	0.00778	0.0105	0.1683
	6878.16	0.00788	0.0104	0.1672
	6878.42	0.00797	0.0103	0.1661
	6878.68	0.00782	0.0102	0.1651
	6878.94	0.00795	0.0102	0.1642
	6879.2	0.00767	0.0103	0.1632
	6879.46	0.0078	0.0106	0.1623
	6879.7	0.0076	0.0102	0.1614
	6879.95	0.00771	0.0104	0.1605
	6880.2	0.00759	0.0101	0.1596
	6880.46	0.00768	0.0101	0.1587
	6880.73	0.00753	0.0102	0.1577
	6880.99	0.00744	0.01	0.1568
	6881.24	0.00754	0.0101	0.1559
	6881.51	0.00744	0.01	0.1549
	6881.76	0.00728	0.01	0.154
	6882.02	0.00731	0.00964	0.1531
	6882.27	0.00743	0.00993	0.1522
	6882.53	0.0074	0.00974	0.1512
	6882.79	0.00735	0.00982	0.1503
	6883.06	0.00723	0.0097	0.1493
	6883.31	0.00725	0.00961	0.1484
	6883.56	0.00734	0.00963	0.1475
	6883.8	0.00713	0.00949	0.1466
	6884.05	0.00717	0.00977	0.1457
	6884.31	0.00733	0.00971	0.1448
	6884.57	0.0073	0.00984	0.1439
	6884.83	0.00707	0.0094	0.1429
	6885.09	0.00702	0.0094	0.1423
	6885.34	0.00719	0.00949	0.1417
	6885.6	0.00712	0.0096	0.1411
	6885.86	0.00713	0.00934	0.1404
	6886.11	0.00711	0.0094	0.1398
	6886.36	0.00723	0.00936	0.1392
	6886.63	0.00706	0.00908	0.1386
	6886.89	0.00701	0.00917	0.1379
	6887.15	0.00712	0.00918	0.1373
	6887.4	0.00694	0.00902	0.1367
	6887.65	0.00702	0.00888	0.1361
	6887.89	0.00685	0.00906	0.1355
	6888.15	0.00683	0.00914	0.1349
	6888.4	0.00683	0.00917	0.1342
	6888.67	0.00658	0.00892	0.1336
	6888.93	0.00669	0.0087	0.1329
	6889.19	0.00677	0.00916	0.1323
	6889.45	0.00671	0.00887	0.1317
	6889.71	0.00658	0.00861	0.131
	6889.96	0.00682	0.00855	0.1304
	6890.22	0.00669	0.00852	0.1298
	6890.48	0.0066	0.00847	0.1292
	6890.74	0.00667	0.00822	0.1285
	6891.01	0.00662	0.00833	0.1279
	6891.27	0.00665	0.00805	0.1273
	6891.52	0.00644	0.00804	0.1261
	6891.77	0.00643	0.00816	0.1247
	6892.02	0.00654	0.00848	0.1233
	6892.27	0.00648	0.00829	0.1218
	6892.53	0.00646	0.00864	0.1203
	6892.8	0.00646	0.00851	0.1187
	6893.06	0.00648	0.00835	0.1172
	6893.31	0.00649	0.00842	0.1157
	6893.57	0.00634	0.00839	0.1142
	6893.83	0.00624	0.00849	0.1127
	6894.09	0.00627	0.00853	0.1112
	6894.34	0.00634	0.00823	0.1098
	6894.6	0.00624	0.00831	0.1083
	6894.86	0.0062	0.00823	0.1068
	6895.12	0.00628	0.00833	0.1052
	6895.38	0.00642	0.00854	0.1037
	6895.63	0.00623	0.00831	0.1023
	6895.88	0.00626	0.00821	0.1009
	6896.12	0.00602	0.00804	0.0994
	6896.38	0.0062	0.00794	0.0979
	6896.64	0.00622	0.00798	0.0964
	6896.9	0.00628	0.00841	0.0949
	6897.16	0.00616	0.00807	0.0934
	6897.42	0.00634	0.00816	0.0919
	6897.68	0.00611	0.00793	0.0904
	6897.93	0.00602	0.00805	0.0895
	6898.18	0.00598	0.00784	0.0891
	6898.44	0.00595	0.00806	0.0888
	6898.7	0.00586	0.00793	0.0884
	6898.97	0.00594	0.00779	0.0881
	6899.23	0.00585	0.00777	0.0877
	6899.48	0.0059	0.00783	0.0874
	6899.73	0.00588	0.00785	0.087
	6899.98	0.00588	0.00797	0.0867
	6900.24	0.00583	0.00753	0.0863
	6900.5	0.00578	0.00768	0.086
	6900.77	0.0059	0.00774	0.0856
	6901.03	0.00589	0.00762	0.0853
	6901.29	0.00569	0.00757	0.0849
	6901.55	0.00574	0.00744	0.0846
	6901.81	0.0058	0.00734	0.0842
	6902.06	0.00585	0.0074	0.0839
	6902.32	0.00547	0.00748	0.0835
	6902.58	0.00571	0.00741	0.0832
	6902.84	0.00578	0.00714	0.0828
	6903.11	0.00558	0.00724	0.0824
	6903.37	0.00558	0.00715	0.0821
	6903.62	0.00545	0.00714	0.0817
	6903.87	0.00542	0.00714	0.0814
	6904.12	0.00545	0.00707	0.0811
	6904.38	0.00555	0.00695	0.0807
	6904.64	0.00541	0.007	0.0804
	6904.9	0.00539	0.0071	0.0801
	6905.16	0.00553	0.00686	0.0798
	6905.42	0.00533	0.00699	0.0794
	6905.68	0.00548	0.00709	0.0791
	6905.94	0.00543	0.00708	0.0788
	6906.19	0.0054	0.00696	0.0785
	6906.45	0.00532	0.00701	0.0782
	6906.71	0.00523	0.0069	0.0779
	6906.97	0.00532	0.00688	0.0775
	6907.23	0.00516	0.00692	0.0772
	6907.49	0.00528	0.00681	0.0769
	6907.74	0.0052	0.00673	0.0766
	6907.99	0.00534	0.00653	0.0763
	6908.24	0.00512	0.00667	0.076
	6908.49	0.00509	0.00677	0.0756
	6908.76	0.00503	0.00659	0.0753
	6909.02	0.00492	0.00672	0.075
	6909.28	0.00499	0.0066	0.0747
	6909.54	0.00508	0.00673	0.0744
	6909.8	0.00506	0.0065	0.074
	6910.05	0.00489	0.00671	0.0737
	6910.31	0.00488	0.00679	0.0734
	6910.57	0.0051	0.00676	0.0731
	6910.83	0.00482	0.00669	0.0728
	6911.1	0.00495	0.0066	0.0718
	6911.36	0.00499	0.007	0.0709
	6911.62	0.00481	0.00678	0.0699
	6911.86	0.00482	0.0066	0.069
	6912.11	0.00475	0.00622	0.0681
	6912.37	0.00479	0.00644	0.0671
	6912.63	0.00476	0.00647	0.0662
	6912.9	0.00475	0.00635	0.0652
	6913.16	0.00479	0.00621	0.0642
	6913.42	0.00463	0.00611	0.0633
	6913.68	0.00465	0.00632	0.0623
	6913.94	0.0047	0.00628	0.0614
	6914.2	0.00489	0.00649	0.0604
	6914.45	0.00461	0.00608	0.0595
	6914.72	0.00464	0.00628	0.0585
	6914.98	0.00468	0.00626	0.0576
	6915.25	0.00464	0.00631	0.0566
	6915.51	0.00463	0.00589	0.0556
	6915.76	0.00494	0.00596	0.0547
	6916	0.00458	0.00601	0.0538
	6916.26	0.00464	0.00604	0.0529
	6916.51	0.00458	0.00569	0.0519
	6916.78	0.00462	0.00584	0.051
	6917.04	0.00453	0.00625	0.05
	6917.3	0.00442	0.00595	0.0491
	6917.56	0.00451	0.00584	0.0492
	6917.82	0.00432	0.00569	0.0495
	6918.08	0.00441	0.00589	0.0498
	6918.33	0.00433	0.00579	0.05
	6918.59	0.00421	0.0058	0.0503
	6918.85	0.00444	0.00573	0.0505
	6919.12	0.00427	0.00554	0.0508
	6919.38	0.00422	0.00587	0.051
	6919.63	0.00422	0.00576	0.0513
	6919.88	0.00414	0.00585	0.0515
	6920.13	0.00428	0.00594	0.0518
	6920.38	0.00405	0.00582	0.052
	6920.64	0.00409	0.0058	0.0523
	6920.91	0.00424	0.00555	0.0525
	6921.17	0.00413	0.00578	0.0528
	6921.43	0.00427	0.0058	0.053
	6921.69	0.00411	0.00557	0.0533
	6921.95	0.00408	0.00591	0.0535
	6922.21	0.00417	0.00548	0.0538
	6922.47	0.00402	0.00556	0.054
	6922.73	0.00398	0.00533	0.0543
	6923	0.00393	0.00572	0.0546
	6923.26	0.00408	0.00579	0.0548
	6923.53	0.00417	0.00567	0.0551
	6923.78	0.00384	0.00552	0.0553
	6924.03	0.00409	0.00527	0.0554
	6924.28	0.00382	0.00532	0.0555
	6924.54	0.00391	0.00528	0.0555
	6924.8	0.00381	0.00528	0.0555
	6925.07	0.00384	0.00526	0.0556
	6925.33	0.0038	0.00526	0.0556
	6925.6	0.00374	0.00537	0.0557
	6925.85	0.00381	0.00525	0.0557
	6926.11	0.00399	0.00525	0.0558
	6926.37	0.00387	0.00512	0.0558
	6926.63	0.00376	0.00519	0.0558
	6926.89	0.00383	0.00518	0.0559
	6927.16	0.00378	0.00489	0.0559
	6927.42	0.00371	0.00509	0.056
	6927.68	0.00349	0.00514	0.056
	6927.93	0.00364	0.00514	0.056
	6928.18	0.00368	0.00504	0.0561
	6928.43	0.00351	0.00505	0.0561
	6928.69	0.00353	0.00511	0.0562
	6928.96	0.00364	0.00479	0.0562
	6929.22	0.00349	0.0048	0.0562
	6929.48	0.00341	0.00498	0.0563
	6929.74	0.00364	0.00477	0.0563
	6930	0.00333	0.00463	0.0564
	6930.26	0.0034	0.0046	0.0564
	6930.52	0.00342	0.00495	0.0558
	6930.77	0.0035	0.00492	0.0551
	6931.04	0.00337	0.00466	0.0544
	6931.31	0.00334	0.00468	0.0536
	6931.56	0.00336	0.00477	0.0529
	6931.82	0.00336	0.00478	0.0522
	6932.07	0.0034	0.00489	0.0514
	6932.32	0.00339	0.00479	0.0507
	6932.57	0.00331	0.00462	0.05
	6932.84	0.00341	0.00459	0.0493
	6933.1	0.00333	0.00444	0.0485
	6933.37	0.00341	0.0045	0.0478
	6933.63	0.00309	0.00424	0.047
	6933.9	0.00324	0.00439	0.0463
	6934.16	0.0031	0.00425	0.0456
	6934.42	0.00337	0.00428	0.0448
	6934.67	0.0032	0.00425	0.0441
	6934.93	0.00319	0.00429	0.0434
	6935.2	0.00329	0.00422	0.0426
	6935.47	0.00306	0.00401	0.0419
	6935.73	0.00333	0.00422	0.0411
	6935.99	0.00318	0.00429	0.0404
	6936.24	0.00321	0.00391	0.0397
	6936.49	0.00326	0.00392	0.039
	6936.75	0.0031	0.00396	0.0382
	6937.01	0.00322	0.00389	0.0376
	6937.28	0.00315	0.00423	0.0371
	6937.54	0.00303	0.00375	0.0366
	6937.81	0.00282	0.00417	0.0361
	6938.07	0.00307	0.00397	0.0355
	6938.33	0.00297	0.00393	0.035
	6938.59	0.00298	0.00414	0.0345
	6938.85	0.00293	0.00405	0.034
	6939.11	0.0028	0.00408	0.0334
	6939.38	0.00285	0.00404	0.0329
	6939.64	0.00287	0.00408	0.0324
	6939.9	0.00294	0.00373	0.0319
	6940.15	0.00291	0.00383	0.0314
	6940.4	0.00285	0.00389	0.0309
	6940.65	0.00279	0.00377	0.0304
	6940.91	0.00286	0.00386	0.0298
	6941.18	0.00299	0.00383	0.0293
	6941.44	0.00285	0.00406	0.0288
	6941.71	0.00278	0.00396	0.0282
	6941.97	0.00275	0.00364	0.0277
	6942.23	0.00276	0.00379	0.0272
	6942.49	0.00263	0.00386	0.0267
	6942.74	0.00261	0.00374	0.0262
	6943	0.00246	0.00382	0.0257
	6943.27	0.00263	0.00379	0.0251
	6943.53	0.00283	0.00366	0.0251
	6943.79	0.00254	0.00348	0.0253
	6944.05	0.00254	0.00361	0.0254
	6944.3	0.00262	0.00343	0.0255
	6944.55	0.00262	0.00359	0.0257
	6944.81	0.00252	0.00347	0.0258
	6945.08	0.00242	0.00341	0.026
	6945.34	0.00236	0.0039	0.0261
	6945.61	0.00256	0.00343	0.0263
	6945.87	0.00249	0.00341	0.0264
	6946.14	0.00253	0.00343	0.0265
	6946.4	0.00264	0.00347	0.0267
	6946.66	0.00221	0.00337	0.0268
	6946.92	0.00239	0.00313	0.027
	6947.18	0.00244	0.00354	0.0271
	6947.45	0.00242	0.0034	0.0273
	6947.72	0.00244	0.00333	0.0274
	6947.98	0.00239	0.00334	0.0276
	6948.24	0.0022	0.00333	0.0277
	6948.49	0.00228	0.003	0.0278
	6948.74	0.00225	0.00317	0.028
	6949	0.00215	0.00326	0.0281
	6949.27	0.00212	0.00332	0.0283
	6949.53	0.00215	0.00301	0.0284
	6949.8	0.00228	0.00326	0.0286
	6950.06	0.00216	0.00313	0.0279
	6950.32	0.00212	0.00295	0.0272
	6950.58	0.00219	0.00316	0.0264
	6950.84	0.00202	0.00299	0.0257
	6951.1	0.00218	0.00314	0.025
	6951.36	0.00216	0.00306	0.0242
	6951.63	0.00209	0.00317	0.0235
	6951.9	0.00231	0.00294	0.0227
	6952.16	0.00217	0.00311	0.022
	6952.41	0.0021	0.00287	0.0213
	6952.66	0.00208	0.00297	0.0206
	6952.91	0.00204	0.00292	0.0199
	6953.17	0.00201	0.00293	0.0191
	6953.44	0.00215	0.00291	0.0184
	6953.7	0.00204	0.00299	0.0176
	6953.97	0.00197	0.00285	0.0169
	6954.23	0.00197	0.00281	0.0161
	6954.49	0.00197	0.00284	0.0154
	6954.75	0.00203	0.00266	0.0147
	6955.01	0.0018	0.00265	0.0139
	6955.27	0.00215	0.0027	0.0132
	6955.53	0.00178	0.0028	0.0125
	6955.81	0.00191	0.00272	0.0117
	6956.07	0.00192	0.00253	0.011
	6956.33	0.00186	0.00241	0.0102
	6956.58	0.00203	0.00268	0.0107
	6956.84	0.00184	0.00245	0.0111
	6957.1	0.00189	0.00257	0.0116
	6957.36	0.0019	0.00241	0.0121
	6957.63	0.00174	0.00237	0.0125
	6957.9	0.00183	0.00238	0.013
	6958.16	0.00177	0.00242	0.0135
	6958.43	0.00159	0.00236	0.014
	6958.69	0.00164	0.0023	0.0144
	6958.95	0.00177	0.00235	0.0149
	6959.21	0.00188	0.00221	0.0153
	6959.47	0.00166	0.0022	0.0158
	6959.74	0.00168	0.00229	0.0163
	6960.01	0.00174	0.00218	0.0168
	6960.28	0.00174	0.00228	0.0172
	6960.53	0.00164	0.0024	0.0177
	6960.78	0.00155	0.00242	0.0181
	6961.03	0.00148	0.00213	0.0186
	6961.3	0.00165	0.00243	0.0191
	6961.56	0.00159	0.0023	0.0195
	6961.83	0.00156	0.00227	0.02
	6962.09	0.00165	0.0025	0.0205
	6962.35	0.0014	0.00198	0.0209
	6962.62	0.00145	0.00219	0.0214
	6962.88	0.00156	0.0023	0.0216
	6963.14	0.00153	0.00213	0.0209
	6963.4	0.00149	0.00175	0.0202
	6963.66	0.00157	0.00201	0.0195
	6963.93	0.00157	0.00224	0.0187
	6964.2	0.00135	0.00211	0.018
	6964.46	0.00148	0.00193	0.0173
	6964.72	0.00151	0.00185	0.0166
	6964.96	0.00154	0.00227	0.0159
	6965.22	0.00138	0.00193	0.0153
	6965.48	0.00117	0.00163	0.0145
	6965.75	0.00145	0.00201	0.0138
	6966.01	0.00128	0.0021	0.0131
	6966.28	0.00147	0.00195	0.0124
	6966.54	0.00148	0.00185	0.0117
	6966.81	0.00146	0.00184	0.0109
	6967.06	0.00132	0.00197	0.0102
	6967.33	0.00133	0.0017	0.00952
	6967.59	0.0013	0.00183	0.0088
	6967.86	0.00123	0.00183	0.00808
	6968.13	0.00108	0.00147	0.00735
	6968.4	0.00116	0.00162	0.00662
	6968.65	0.00122	0.00166	0.00592
	6968.91	0.00114	0.00173	0.00523
	6969.16	0.0012	0.00138	0.00455
	6969.42	0.00105	0.00181	0.00406
	6969.69	0.00104	0.00162	0.00403
	6969.96	0.00121	0.00171	0.00399
	6970.23	0.00129	0.00142	0.00395
	6970.49	0.00115	0.00157	0.00392
	6970.76	0.00138	0.00145	0.00388
	6971.02	0.00079427	0.00152	0.00385
	6971.28	0.00108	0.0015	0.00381
	6971.54	0.00087492	0.00147	0.00377
	6971.81	0.001	0.00161	0.00374
	6972.08	0.00089469	0.00144	0.0037
	6972.35	0.0011	0.00176	0.00366
	6972.61	0.00094725	0.00179	0.00363
	6972.87	0.00104	0.00121	0.00359
	6973.12	0.0009745	0.00141	0.00356
	6973.37	0.00093404	0.00118	0.00352
	6973.63	0.00098956	0.00135	0.00349
	6973.9	0.001	0.00099096	0.00345
	6974.17	0.001	0.00137	0.00341
	6974.44	0.00109	0.00136	0.00338
	6974.7	0.00096251	0.00152	0.00334
	6974.96	0.00117	0.00138	0.00331
	6975.23	0.00105	0.00125	0.00327
	6975.49	0.00098115	0.00117	0.00323
	6975.75	0.00092201	0.00143	0.0032
	6976.01	0.00098942	0.00123	0.00306
	6976.28	0.00103	0.0013	0.00286
	6976.55	0.0011	0.00124	0.00268
	6976.81	0.00082535	0.00121	0.00249
	6977.06	0.00085718	0.00105	0.00231
	6977.31	0.00084686	0.00113	0.00213
	6977.57	0.00075919	0.00144	0.00195
	6977.83	0.00072437	0.00111	0.00176
	6978.1	0.00076538	0.00104	0.00157
	6978.37	0.00105	0.00112	0.00138
	6978.64	0.00073649	0.00115	0.00119
	6978.9	0.00083802	0.00122	0.001
	6979.17	0.00078764	0.00124	0.00081267
	6979.43	0.00084241	0.00098892	0.00062515
	6979.69	0.00080435	0.00093682	0.00043763
	6979.96	0.0009092	0.00102	0.00025082
	6980.23	0.00079187	0.00124	5.9747e-05
	6980.5	0.00068713	0.00106	-0.00013346
	6980.76	0.0007577	0.0011	-0.00032098
	6981.03	0.00069144	0.00094319	-0.0005085
	6981.28	0.00089792	0.00082531	-0.00069034
	6981.53	0.00076265	0.00090153	-0.00086862
	6981.8	0.00075929	0.00079784	-0.00106
	6982.07	0.0007988	0.00086171	-0.00125
	6982.34	0.00063759	0.0009014	-0.00142
	6982.6	0.00065278	0.00095791	-0.00118
	6982.87	0.00059172	0.00105	-0.00093814
	6983.14	0.00070731	0.00118	-0.00070207
	6983.4	0.00062886	0.00097522	-0.00046599
	6983.66	0.00082697	0.00046994	-0.0002335
	6983.92	0.00067928	0.0006036	-1.1262e-07
	6984.19	0.00062225	0.00083699	0.00023954
	6984.46	0.00081995	0.00060247	0.00047918
	6984.73	0.0005993	0.00066159	0.00071972
	6984.99	0.00059818	0.00072976	0.00095579
	6985.25	0.00056214	0.00068295	0.00118
	6985.5	0.00050179	0.00057009	0.00141
	6985.75	0.0004775	0.00037601	0.00164
	6986.02	0.0005546	0.00077353	0.00187
	6986.28	0.00057463	0.00048652	0.00211
	6986.55	0.00035616	0.00045809	0.00235
	6986.82	0.00057985	0.00061671	0.00259
	6987.09	0.00057226	0.00060549	0.00283
	6987.35	0.00044451	0.00075353	0.00306
	6987.61	0.00056229	0.00066909	0.0033
	6987.87	0.00039168	0.00049826	0.00353
	6988.13	0.00059358	0.00052414	0.00376
	6988.4	0.00046565	0.00050997	0.00401
	6988.66	0.00037751	0.00049066	0.00424
	6988.93	0.00044782	0.0004297	0.0043
	6989.19	0.00048686	0.0001511	0.00413
	6989.45	0.00032361	0.00048248	0.00396
	6989.7	0.00012426	0.00031948	0.00379
	6989.96	0.00038434	0.00047674	0.00362
	6990.23	3.9993e-05	0.00015197	0.00344
	6990.5	0.0002873	0.0005734	0.00326
	6990.77	0.00037125	9.2612e-05	0.00308
	6991.04	0.00013763	0.00022965	0.0029
	6991.3	0.0002898	0.00042255	0.00272
	6991.57	0.0001464	0.00040085	0.00254
	6991.84	0.00027973	0.00045149	0.00237
	6992.1	9.5178e-05	0.00045961	0.00219
	6992.36	0.00014389	0.00033354	0.00202
	6992.63	7.6192e-05	0.00024384	0.00184
	6992.9	0.00039224	0.00023916	0.00166
	6993.17	9.9299e-05	0.00016716	0.00148
	6993.43	0.00010472	0.00024758	0.0013
	6993.69	0.00015029	0.00017295	0.00113
	6993.94	5.1077e-05	0.00027317	0.00096493
	6994.21	-7.4999e-05	-2.7944e-06	0.00078838
	6994.48	-4.0195e-05	0.00014697	0.00060915
	6994.75	3.381e-05	0.00019173	0.00042727
	6995.02	0.0001652	0.00036158	0.00024738
	6995.28	8.2495e-05	2.8938e-05	7.0821e-05
	6995.55	-0.00012617	-7.9604e-05	-3.0125e-05
	6995.81	-3.2614e-05	3.3882e-05	-0.00012178
	6996.07	0.00022856	8.256e-05	-0.00021205
	6996.34	-9.4786e-05	7.5553e-05	-0.00030232
	6996.6	1.9565e-05	0.00039441	-0.00039432
	6996.88	5.6913e-05	2.5137e-05	-0.00048874
	6997.15	0.00011761	0.00038997	-0.00058213
	6997.41	-3.8275e-05	0.00022538	-0.0006724
	6997.67	-7.3822e-05	0.00013932	-0.00076267
	6997.92	-0.00012396	0.00019889	-0.00085018
	6998.17	-0.00020366	-8.9016e-06	-0.00093768
	6998.44	-0.00012013	8.2136e-05	-0.00103
	6998.71	-0.00010241	8.3997e-05	-0.00112
	6998.98	-0.00034029	0.00011021	-0.00122
	6999.25	-0.0001266	0.0001584	-0.00131
	6999.51	-0.00023376	-0.00011887	-0.0014
	6999.78	-0.00031164	-8.4412e-05	-0.00149
	7000.04	-0.00025357	0.00022781	-0.00158
	7000.3	-0.00012982	9.9145e-05	-0.00167
	7000.56	-0.00016982	-7.5484e-05	-0.00176
	7000.83	-0.00027171	0.00016524	-0.00186
	7001.1	-0.00011995	0.00029332	-0.00195
	7001.37	-0.00016697	-8.289e-05	-0.00204
	7001.64	-0.00016775	-3.4856e-06	-0.00214
	7001.9	-0.00019361	0.00025406	-0.00214
	7002.15	-0.0002389	5.1043e-05	-0.00188
	7002.41	-0.00019067	-1.4993e-05	-0.00161
	7002.68	-0.00014549	-0.0003043	-0.00133
	7002.95	-0.00011827	0.00018729	-0.00105
	7003.22	-0.0002809	0.00013317	-0.00077694
	7003.49	-0.00014556	-1.1961e-05	-0.00050002
	7003.76	-0.00015113	5.7277e-05	-0.00022721
	7004.03	-0.00031507	-0.0002171	4.5598e-05
	7004.29	-0.00020938	-7.7195e-05	0.00031841
	7004.55	-0.00028801	-0.00019327	0.00058609
	7004.82	-0.00020739	-9.8899e-06	0.0008589
	7005.09	-0.00012304	0.00012119	0.00114
	7005.36	-0.00020735	-0.0002622	0.00142
	7005.63	-0.00030856	-0.00037063	0.00169
	7005.9	-0.00029194	-1.1796e-05	0.00196
	7006.15	-0.00018476	-0.00019701	0.00222
	7006.4	-0.00021226	-4.4607e-05	0.00248
	7006.67	-0.00021156	-0.00014319	0.00276
	7006.94	-0.00027547	-0.00027833	0.00303
	7007.21	-0.00020712	-0.00034998	0.00331
	7007.48	-0.00025091	-3.5577e-05	0.00359
	7007.75	-0.00026164	-0.00013357	0.00386
	7008.01	-0.00033783	-0.00034193	0.00413
	7008.28	-0.00049562	-0.00026365	0.00441
	7008.54	-0.00017533	-0.00027943	0.00502
	7008.8	-0.00035814	-0.00014367	0.00568
	7009.07	-0.00023064	-0.00037591	0.00636
	7009.34	-0.00045449	-0.00027831	0.00705
	7009.61	-0.00032559	-9.5004e-05	0.00773
	7009.88	-0.00035869	-0.00041866	0.0084
	7010.13	-0.00027662	-7.802e-05	0.00905
	7010.39	-0.00040577	-0.00058566	0.00969
	7010.65	-0.0004903	-0.00054561	0.0103
	7010.91	-0.00040591	-0.00029719	0.011
	7011.19	-0.00050447	-0.00024406	0.0117
	7011.45	-0.00043367	-0.0001215	0.0124
	7011.73	-0.00037561	-0.0001854	0.0131
	7011.99	-0.00052125	-0.00051171	0.0137
	7012.25	-0.00025481	-0.00045381	0.0144
	7012.52	-0.00044939	-0.00047213	0.0151
	7012.78	-0.00019166	-0.00049842	0.0157
	7013.05	-0.00055923	-0.00041881	0.0164
	7013.32	-0.00050363	-0.00066435	0.0171
	7013.59	-0.00034999	-0.00056376	0.0178
	7013.86	-0.00034463	-0.00034541	0.0185
	7014.13	-0.00030175	-0.00026217	0.0192
	7014.39	-0.00040432	-0.00014398	0.0198
	7014.65	-0.00035982	-0.00044832	0.0205
	7014.9	-0.00057674	-0.00048904	0.0208
	7015.17	-0.00042929	-0.00043359	0.0205
	7015.45	-0.00054746	-0.00035177	0.0202
	7015.72	-0.00032186	-0.00039839	0.02
	7015.99	-0.00048317	-0.0002667	0.0197
	7016.26	-0.00049776	-0.0001439	0.0194
	7016.52	-0.00056958	-0.00016916	0.0192
	7016.79	-0.0005994	-0.00036003	0.0189
	7017.05	-0.00029613	-0.00065773	0.0187
	7017.32	-0.00048439	-0.00031612	0.0184
	7017.59	-0.00030586	-0.00031699	0.0181
	7017.86	-0.00056335	-0.00020918	0.0179
	7018.14	-0.00045774	-0.00029556	0.0176
	7018.4	-0.00033715	-0.00049274	0.0173
	7018.65	-0.00063283	-0.00059256	0.0171
	7018.91	-0.00053524	-0.00032963	0.0168
	7019.17	-0.0005585	-0.00051354	0.0166
	7019.44	-0.00045968	-0.00052137	0.0163
	7019.72	-0.00058842	-0.00061645	0.016
	7019.98	-0.00050432	-0.00052068	0.0158
	7020.26	-0.00038338	-0.0004407	0.0155
	7020.52	-0.00063568	-0.00024288	0.0152
	7020.79	-0.00053874	-0.00044041	0.015
	7021.05	-0.0006055	-0.00071435	0.0147
	7021.31	-0.00072295	-0.00068193	0.0144
	7021.58	-0.00052021	-0.00052794	0.0141
	7021.85	-0.00048848	-0.00056907	0.0138
	7022.13	-0.00056763	-0.00043307	0.0134
	7022.39	-0.00066235	-0.00034666	0.0131
	7022.65	-0.00050596	-0.00025017	0.0127
	7022.91	-0.00057542	-0.00067289	0.0124
	7023.16	-0.0006187	-0.00029384	0.0121
	7023.43	-0.00059712	-0.0004921	0.0117
	7023.7	-0.0005917	-0.00024483	0.0114
	7023.97	-0.00064788	-0.00055361	0.011
	7024.24	-0.00060333	-0.00081793	0.0107
	7024.51	-0.00059097	-0.00043345	0.0103
	7024.78	-0.00055332	-0.00072235	0.01
	7025.05	-0.00060515	-0.00051823	0.00964
	7025.31	-0.00038087	-0.00031828	0.00931
	7025.58	-0.00059031	-0.00041544	0.00896
	7025.85	-0.00045564	-0.00065051	0.00861
	7026.13	-0.0004232	-0.00074109	0.00826
	7026.4	-0.0005575	-0.00055478	0.00791
	7026.66	-0.0005256	-0.00064735	0.00757
	7026.92	-0.00043569	-0.00040601	0.00724
	7027.18	-0.00025768	-0.00067838	0.00691
	7027.44	-0.00063714	-0.00078697	0.00657
	7027.72	-0.00054487	-0.00060304	0.00622
	7027.99	-0.00053385	-0.00060223	0.00581
	7028.26	-0.00059641	-0.00068556	0.00537
	7028.53	-0.00074892	-0.00068023	0.00493
	7028.8	-0.00047539	-0.00063105	0.00449
	7029.07	-0.00050259	-0.00067448	0.00405
	7029.34	-0.0006198	-0.00066293	0.00362
	7029.6	-0.00067989	-0.00052093	0.00319
	7029.87	-0.00053617	-0.0006016	0.00275
	7030.14	-0.00080584	-0.0005482	0.00231
	7030.41	-0.00079833	-0.00077855	0.00187
	7030.68	-0.00072899	-0.00081312	0.00143
	7030.95	-0.00043829	-0.00058515	0.001
	7031.2	-0.00063588	-0.0009851	0.00058478
	7031.46	-0.0007469	-0.00069255	0.00016324
	7031.73	-0.00073494	-0.00080403	-0.00026644
	7032	-0.00066955	-0.00038293	-0.00070913
	7032.27	-0.00084002	-0.00052569	-0.00116
	7032.54	-0.00076075	-0.00079778	-0.0016
	7032.81	-0.00066158	-0.00101	-0.00203
	7033.08	-0.00062549	-0.0004211	-0.00247
	7033.35	-0.00068337	-0.00064332	-0.00291
	7033.61	-0.00081623	-0.00073413	-0.00334
	7033.88	-0.00062667	-0.00080749	-0.00377
	7034.14	-0.00050663	-0.00081012	-0.0042
	7034.41	-0.00065613	-0.00073017	-0.00472
	7034.69	-0.00052807	-0.00051111	-0.00538
	7034.96	-0.00050329	-0.00060148	-0.00602
	7035.21	-0.00059318	-0.00065551	-0.00664
	7035.47	-0.00058753	-0.00068103	-0.00726
	7035.73	-0.00047888	-0.00060564	-0.00789
	7036	-0.00058084	-0.00038137	-0.00854
	7036.27	-0.00049034	-0.00062703	-0.0092
	7036.55	-0.00054758	-0.0004624	-0.00986
	7036.82	-0.00057843	-0.00060553	-0.0105
	7037.09	-0.00043246	-0.00024771	-0.0112
	7037.36	-0.00050641	-0.00029857	-0.0118
	7037.63	-0.00049611	-0.00074561	-0.0125
	7037.89	-0.00077674	-0.00074338	-0.0131
	7038.16	-0.00056857	-0.0005622	-0.0138
	7038.43	-0.00079106	-0.00054677	-0.0144
	7038.71	-0.00062287	-0.00045407	-0.0151
	7038.98	-0.00062331	-0.00049237	-0.0158
	7039.25	-0.00072876	-0.00043984	-0.0164
	7039.51	-0.00076453	-0.00066657	-0.017
	7039.77	-0.0005645	-0.00089774	-0.0176
	7040.03	-0.00070245	-0.00063527	-0.0183
	7040.3	-0.00073539	-0.00092855	-0.0189
	7040.58	-0.00079817	-0.00068665	-0.0196
	7040.85	-0.00069387	-0.00064855	-0.0202
	7041.12	-0.00065678	-0.00069504	-0.02
	7041.39	-0.00063643	-0.00062761	-0.0198
	7041.66	-0.00068118	-0.00097419	-0.0197
	7041.93	-0.00050422	-0.00090737	-0.0195
	7042.19	-0.00055265	-0.00097143	-0.0193
	7042.46	-0.0007675	-0.0007429	-0.0192
	7042.73	-0.00052399	-0.00069878	-0.019
	7043.01	-0.00051041	-0.00086674	-0.0188
	7043.28	-0.00078512	-0.00057297	-0.0187
	7043.54	-0.00057097	-0.00086969	-0.0185
	7043.8	-0.00064142	-0.0007411	-0.0183
	7044.05	-0.00068118	-0.00056922	-0.0182
	7044.32	-0.00065836	-0.00074254	-0.018
	7044.6	-0.00044678	-0.00087035	-0.0179
	7044.87	-0.00069465	-0.00070654	-0.0177
	7045.14	-0.00066569	-0.00070615	-0.0175
	7045.41	-0.00044716	-0.00082576	-0.0174
	7045.68	-0.00065279	-0.00072525	-0.0172
	7045.95	-0.00057464	-0.00068184	-0.017
	7046.21	-0.00041812	-0.00067459	-0.0169
	7046.48	-0.00045483	-0.00085731	-0.0167
	7046.74	-0.0003904	-0.00097539	-0.0165
	7047.02	-0.00058028	-0.0007531	-0.0164
	7047.29	-0.0003512	-0.00078288	-0.0162
	7047.56	-0.00048381	-0.00090866	-0.0159
	7047.82	-0.00050992	-0.00071789	-0.0155
	7048.08	-0.00051554	-0.00078468	-0.0152
	7048.34	-0.00059791	-0.00066347	-0.0148
	7048.61	-0.00081623	-0.00092593	-0.0144
	7048.89	-0.00062885	-0.00054579	-0.014
	7049.17	-0.00048474	-0.00076068	-0.0137
	7049.44	-0.00064345	-0.00090948	-0.0133
	7049.71	-0.00055538	-0.00074355	-0.0129
	7049.98	-0.00079712	-0.00065989	-0.0126
	7050.25	-0.00062827	-0.00069869	-0.0122
	7050.52	-0.00067401	-0.00090616	-0.0118
	7050.78	-0.00059758	-0.00056617	-0.0115
	7051.06	-0.00074408	-0.00062065	-0.0111
	7051.34	-0.00056662	-0.0005757	-0.0107
	7051.61	-0.00065874	-0.00067792	-0.0103
	7051.88	-0.00062239	-0.0004276	-0.01
	7052.14	-0.00074016	-0.00065593	-0.00962
	7052.4	-0.00056171	-0.00080534	-0.00927
	7052.66	-0.00057944	-0.00043151	-0.0089
	7052.94	-0.00070143	-0.00060433	-0.00853
	7053.21	-0.00073789	-0.00064476	-0.00816
	7053.48	-0.00067594	-0.00049378	-0.00778
	7053.76	-0.0007157	-0.00066344	-0.00742
	7054.02	-0.00044961	-0.00052914	-0.00737
	7054.29	-0.00050079	-0.00048079	-0.00739
	7054.56	-0.00076534	-0.00072727	-0.00742
	7054.83	-0.00065246	-0.00060643	-0.00745
	7055.1	-0.00066923	-0.00052869	-0.00748
	7055.37	-0.00057336	-0.00074823	-0.00751
	7055.64	-0.00061663	-0.00056311	-0.00754
	7055.91	-0.00064495	-0.00021357	-0.00757
	7056.18	-0.00065776	-0.00048732	-0.00759
	7056.43	-0.00046725	-0.0007649	-0.00762
	7056.69	-0.00055676	-0.00071761	-0.00765
	7056.96	-0.00052257	-0.00046389	-0.00768
	7057.23	-0.00041091	-0.00048896	-0.0077
	7057.51	-0.00034876	-0.00054927	-0.00773
	7057.78	-0.00045264	-0.00067553	-0.00776
	7058.05	-0.00036615	-0.00067925	-0.00779
	7058.32	-0.00044745	-0.00047248	-0.00782
	7058.59	-0.00048163	-0.00069229	-0.00785
	7058.86	-0.00061827	-0.00056278	-0.00788
	7059.12	-0.0006094	-0.00060075	-0.0079
	7059.39	-0.00060812	-0.00028404	-0.00793
	7059.67	-0.00065458	-0.00068707	-0.00796
	7059.94	-0.00052512	-0.00058704	-0.00799
	7060.22	-0.00048461	-0.00054415	-0.00802
	7060.48	-0.00047951	-0.00057413	-0.008
	7060.74	-0.00058591	-0.00057477	-0.00795
	7061	-0.00042007	-0.00048088	-0.0079
	7061.28	-0.00052731	-0.00033841	-0.00784
	7061.55	-0.00061194	-0.00022234	-0.00778
	7061.83	-0.00059646	-0.0001869	-0.00773
	7062.1	-0.000595	-0.00030463	-0.00767
	7062.38	-0.00048415	-0.00033669	-0.00762
	7062.65	-0.00043293	-0.00038504	-0.00756
	7062.92	-0.00056703	-0.0005074	-0.00751
	7063.18	-0.00050026	-0.00066923	-0.00746
	7063.45	-0.00045896	-0.00044836	-0.0074
	7063.73	-0.00044655	-0.00032512	-0.00734
	7064	-0.00034147	-0.00036298	-0.00729
	7064.28	-0.00032853	-0.00048591	-0.00723
	7064.54	-0.00038146	-0.00038924	-0.00718
	7064.8	-0.00037464	-0.00051306	-0.00713
	7065.06	-0.00050726	-0.00045561	-0.00707
	7065.33	-0.00033718	-0.00025631	-0.00702
	7065.61	-0.00039605	-0.00030422	-0.00697
	7065.88	-0.00047584	-0.00027589	-0.00691
	7066.16	-0.00025476	-0.00037161	-0.00685
	7066.43	-0.0003119	-0.00033942	-0.0068
	7066.7	-0.00035762	-0.00067065	-0.00674
	7066.97	-0.00041901	-0.00043618	-0.00693
	7067.23	-0.00039765	-0.00031713	-0.00728
	7067.5	-0.00050645	-7.6419e-05	-0.00764
	7067.77	-0.0002018	-0.00039568	-0.00801
	7068.05	-0.00023767	-0.00045697	-0.00838
	7068.32	-0.00025862	-0.00037528	-0.00875
	7068.59	-0.00041692	-0.00022706	-0.00911
	7068.86	-0.0002447	-0.00071775	-0.00947
	7069.12	-0.00016735	-0.00039933	-0.00982
	7069.38	-0.00027261	-0.00041364	-0.0102
	7069.65	-3.3491e-06	-0.00058618	-0.0105
	7069.92	-0.00011539	-0.00061342	-0.0109
	7070.19	-0.00028501	-0.00054359	-0.0113
	7070.47	-0.00018169	-0.00047475	-0.0116
	7070.74	-0.000234	-0.00039835	-0.012
	7071.01	-0.00017796	-0.0004769	-0.0124
	7071.28	-0.00020209	-0.00065681	-0.0127
	7071.55	-4.8134e-05	-0.00047689	-0.0131
	7071.82	-8.3738e-05	-0.00038842	-0.0135
	7072.09	-9.9632e-05	-0.00021704	-0.0138
	7072.37	1.2991e-06	-0.00028773	-0.0142
	7072.65	-8.396e-05	3.3527e-06	-0.0146
	7072.92	-9.709e-05	-0.00018298	-0.0149
	7073.18	-3.3807e-05	-0.0002355	-0.0153
	7073.44	9.9973e-05	-0.00027903	-0.0107
	7073.7	-3.7509e-05	-4.3589e-05	-0.00548
	7073.98	5.8381e-05	-7.8112e-05	-0.00972
	7074.26	0.00021469	0.00022302	-0.00523
	7074.54	-5.3071e-05	-9.7016e-06	-0.00647
	7074.81	0.00011541	0.00017948	-0.00435
	7075.08	-4.3265e-05	-4.5531e-06	-0.00066797
	7075.35	0.00015968	9.5911e-06	-0.0108
	7075.63	8.291e-05	-5.1919e-05	-0.0116
	7075.89	0.00021082	0.00012182	-0.00453
	7076.17	-3.2109e-05	-8.0296e-05	-0.00203
	7076.44	0.00031233	-0.00022354	-0.00597
	7076.72	0.00043482	-0.00016686	-0.0107
	7076.99	0.00030164	-0.00011417	-0.00786
	7077.26	0.00027326	8.8881e-05	0.00255
	7077.52	0.00050287	0.0001409	-0.00078537
	7077.78	0.00045743	0.00022894	-0.00442
	7078.05	0.00066524	-0.00016896	-0.00086266
	7078.32	0.00054986	-0.00023146	-0.00229
	7078.6	0.00062912	-2.0842e-05	-0.00252
	7078.88	0.00053036	0.00046538	-0.00141
	7079.15	0.00060981	0.00022415	-0.004
	7079.42	0.00060978	0.00016163	-0.00685
	7079.69	0.00045206	0.00039558	-0.00537
	7079.96	0.00067667	0.00025816	-0.0062
	7080.23	0.00054262	0.00014433	-0.00812
	7080.49	0.00080345	0.00035457	-0.00425
	7080.77	0.00074387	0.00054803	-0.00236
	7081.05	0.00073632	0.00033395	-0.00691
	7081.32	0.00098323	0.0004809	-0.00097083
	7081.59	0.00071552	0.00058694	0.00144
	7081.85	0.00091381	0.00059076	-0.00022511
	7082.1	0.00099476	0.00058604	-0.00076953
	7082.37	0.00089954	0.00059359	-0.00033891
	7082.65	0.00092125	0.0007001	0.00227
	7082.93	0.00093621	0.00077685	-0.000147
	7083.21	0.0011	0.00047666	0.00176
	7083.48	0.00117	0.00078	-0.00419
	7083.76	0.0012	0.00081461	0.00124
	7084.03	0.00139	0.00090652	0.00896
	7084.3	0.00127	0.00097764	0.0042
	7084.57	0.00142	0.00106	0.00163
	7084.84	0.00161	0.00119	0.00353
	7085.12	0.00149	0.00095926	0.00168
	7085.4	0.00145	0.00106	0.00162
	7085.67	0.00159	0.00124	-0.00044993
	7085.93	0.00168	0.00109	-0.00036368
	7086.19	0.00152	0.00097433	0.0122
	7086.46	0.00188	0.00104	-0.00013169
	7086.73	0.00173	0.00114	0.00865
	7087.01	0.00196	0.00114	0.0136
	7087.29	0.00222	0.00104	0.0106
	7087.57	0.00233	0.0012	0.00766
	7087.84	0.00222	0.00127	0.00594
	7088.11	0.00239	0.00152	0.00394
	7088.39	0.00234	0.0015	0.00454
	7088.65	0.00222	0.00147	0.00448
	7088.92	0.00242	0.00151	0.0149
	7089.19	0.00254	0.00134	0.00658
	7089.48	0.00262	0.00149	0.0041
	7089.75	0.00271	0.00172	0.00154
	7090.02	0.00264	0.00176	0.00828
	7090.28	0.00268	0.00191	0.0105
	7090.54	0.00292	0.00166	0.00738
	7090.81	0.00294	0.00197	0.00487
	7091.08	0.00297	0.00189	0.00212
	7091.36	0.00322	0.00187	0.0073
	7091.64	0.00326	0.00186	0.00867
	7091.91	0.00325	0.00208	0.0014
	7092.18	0.00326	0.00202	8.9204e-05
	7092.46	0.0036	0.00214	0.0109
	7092.73	0.00369	0.00258	0.015
	7092.99	0.00353	0.00231	0.012
	7093.26	0.00395	0.00218	0.0128
	7093.54	0.00405	0.00249	0.0124
	7093.82	0.00419	0.00271	0.00409
	7094.09	0.0042	0.00259	0.00837
	7094.35	0.00433	0.00272	0.0101
	7094.61	0.00432	0.00269	0.00628
	7094.88	0.00482	0.00286	0.0102
	7095.15	0.00482	0.00307	0.0144
	7095.43	0.00484	0.00297	0.00991
	7095.71	0.00507	0.00279	0.0139
	7095.98	0.00522	0.00323	0.00838
	7096.26	0.00508	0.0033	0.00642
	7096.54	0.00549	0.00322	0.0105
	7096.81	0.00559	0.00342	0.00874
	7097.08	0.00563	0.00342	0.0125
	7097.35	0.00597	0.00366	0.0136
	7097.63	0.00607	0.00367	0.0145
	7097.91	0.0064	0.00369	0.0214
	7098.19	0.00659	0.00408	0.0143
	7098.46	0.0066	0.00392	0.00766
	7098.73	0.0069	0.00422	0.0119
	7098.99	0.0072	0.00424	0.013
	7099.25	0.00737	0.00418	0.00849
	7099.53	0.00754	0.00441	0.00755
	7099.81	0.00777	0.0044	0.0142
	7100.09	0.00804	0.00469	0.0182
	7100.37	0.00799	0.00481	0.0167
	7100.64	0.00846	0.00483	0.014
	7100.91	0.00866	0.00503	0.016
	7101.19	0.00916	0.00514	0.0161
	7101.46	0.00929	0.00539	0.0229
	7101.73	0.00969	0.00552	0.025
	7102.01	0.01	0.00563	0.0236
	7102.28	0.0104	0.00577	0.0229
	7102.56	0.0107	0.00594	0.0205
	7102.83	0.011	0.00622	0.0147
	7103.09	0.0114	0.00605	0.0133
	7103.35	0.012	0.00658	0.0247
	7103.62	0.0121	0.00666	0.0161
	7103.9	0.0127	0.00689	0.0221
	7104.18	0.0133	0.00711	0.0216
	7104.46	0.0135	0.00738	0.0246
	7104.73	0.014	0.00778	0.0242
	7105	0.0147	0.00806	0.0211
	7105.28	0.0153	0.00802	0.0278
	7105.55	0.0159	0.0085	0.0341
	7105.81	0.0167	0.00879	0.0266
	7106.09	0.0175	0.00893	0.0217
	7106.37	0.0183	0.00936	0.027
	7106.64	0.0191	0.01	0.0198
	7106.92	0.0202	0.0103	0.0301
	7107.19	0.0216	0.0106	0.0354
	7107.45	0.023	0.0114	0.03
	7107.72	0.0248	0.0118	0.0278
	7107.99	0.0272	0.0126	0.0339
	7108.28	0.0301	0.013	0.0397
	7108.56	0.0344	0.0142	0.0398
	7108.83	0.0395	0.0151	0.0447
	7109.11	0.0456	0.0166	0.0544
	7109.39	0.0515	0.0189	0.0555
	7109.66	0.0571	0.0214	0.0645
	7109.93	0.0621	0.0252	0.0686
	7110.2	0.066	0.03	0.0628
	7110.48	0.0695	0.0357	0.0697
	7110.76	0.0726	0.0413	0.0746
	7111.04	0.0759	0.0468	0.0751
	7111.31	0.0792	0.0515	0.0809
	7111.58	0.0825	0.0561	0.0875
	7111.84	0.0854	0.0609	0.0922
	7112.11	0.0884	0.0648	0.0936
	7112.38	0.0925	0.0665	0.088
	7112.67	0.0979	0.0656	0.0831
	7112.94	0.1046	0.0635	0.0944
	7113.22	0.1133	0.0615	0.0954
	7113.49	0.1236	0.0601	0.0907
	7113.77	0.1357	0.0596	0.094
	7114.04	0.1503	0.06	0.1021
	7114.31	0.1668	0.0607	0.11
	7114.58	0.1852	0.0618	0.1159
	7114.86	0.2064	0.0633	0.1229
	7115.14	0.2305	0.0645	0.1301
	7115.41	0.2565	0.0654	0.1377
	7115.68	0.2844	0.0666	0.15
	7115.95	0.3158	0.0677	0.156
	7116.21	0.349	0.0694	0.1752
	7116.48	0.3837	0.0714	0.1996
	7116.76	0.419	0.0745	0.2182
	7117.04	0.454	0.078	0.2448
	7117.32	0.4904	0.083	0.2681
	7117.59	0.5239	0.089	0.2872
	7117.87	0.5564	0.0967	0.3144
	7118.14	0.5877	0.1059	0.3453
	7118.41	0.6174	0.117	0.3684
	7118.69	0.6466	0.1308	0.3911
	7118.96	0.6749	0.1477	0.4322
	7119.24	0.7039	0.1676	0.4574
	7119.52	0.7348	0.1916	0.4875
	7119.8	0.7685	0.22	0.5162
	7120.07	0.8038	0.2527	0.5444
	7120.34	0.8408	0.2886	0.5742
	7120.6	0.8826	0.3283	0.6101
	7120.88	0.9247	0.3686	0.6427
	7121.16	0.9693	0.4089	0.6796
	7121.44	1.0119	0.4473	0.716
	7121.73	1.0535	0.4838	0.7537
	7122	1.0917	0.5174	0.8075
	7122.28	1.1242	0.5502	0.843
	7122.56	1.1528	0.5852	0.882
	7122.83	1.1769	0.6211	0.892
	7123.1	1.1977	0.6585	0.9413
	7123.37	1.2158	0.7006	0.9658
	7123.66	1.2334	0.7467	0.9993
	7123.94	1.2519	0.7948	1.0221
	7124.21	1.2709	0.8472	1.0487
	7124.48	1.2906	0.8975	1.066
	7124.74	1.3127	0.9479	1.0741
	7125.01	1.3346	0.9959	1.0869
	7125.28	1.3574	1.0425	1.1088
	7125.57	1.378	1.0882	1.1338
	7125.85	1.3957	1.1311	1.1437
	7126.12	1.4085	1.1735	1.1551
	7126.4	1.4153	1.213	1.1753
	7126.68	1.4146	1.2485	1.1826
	7126.95	1.4071	1.2793	1.1919
	7127.22	1.3921	1.3039	1.1994
	7127.49	1.3713	1.322	1.2008
	7127.77	1.3464	1.335	1.2144
	7128.05	1.317	1.3436	1.2249
	7128.33	1.2865	1.3501	1.2202
	7128.6	1.2543	1.3569	1.2227
	7128.86	1.2232	1.3657	1.2207
	7129.12	1.1937	1.377	1.2156
	7129.39	1.1655	1.392	1.2066
	7129.67	1.1387	1.4101	1.1928
	7129.95	1.1156	1.4302	1.1891
	7130.23	1.095	1.4505	1.1851
	7130.51	1.0765	1.4697	1.1752
	7130.79	1.0602	1.4855	1.1748
	7131.06	1.0469	1.4969	1.1719
	7131.34	1.0351	1.5027	1.1539
	7131.61	1.025	1.5023	1.1401
	7131.89	1.0158	1.4969	1.139
	7132.17	1.0076	1.4855	1.1355
	7132.45	0.9995	1.4698	1.1248
	7132.73	0.9918	1.4509	1.1236
	7133	0.984	1.4296	1.1257
	7133.27	0.9762	1.4081	1.1229
	7133.53	0.9686	1.3872	1.1143
	7133.81	0.9608	1.3674	1.1134
	7134.09	0.9538	1.3497	1.0956
	7134.38	0.9476	1.3339	1.0713
	7134.66	0.9418	1.3202	1.0658
	7134.93	0.9372	1.3082	1.0681
	7135.21	0.9337	1.2973	1.069
	7135.49	0.931	1.2867	1.0585
	7135.76	0.9292	1.2763	1.0382
	7136.03	0.9286	1.266	1.0378
	7136.31	0.9293	1.254	1.0409
	7136.59	0.9312	1.242	1.0376
	7136.87	0.934	1.2293	1.0327
	7137.15	0.9382	1.2159	1.0278
	7137.41	0.9432	1.202	1.0139
	7137.67	0.9493	1.1884	1.0151
	7137.94	0.9566	1.1748	1.018
	7138.22	0.964	1.161	1.0124
	7138.5	0.9725	1.1482	1.0112
	7138.78	0.9805	1.1357	1.0079
	7139.06	0.9891	1.1233	0.9971
	7139.34	0.9966	1.1116	0.9976
	7139.62	1.0036	1.1005	0.9937
	7139.89	1.0093	1.0901	0.9909
	7140.16	1.0142	1.08	0.9823
	7140.44	1.0172	1.0707	0.9864
	7140.71	1.0191	1.0621	0.9789
	7140.99	1.0194	1.0548	0.9701
	7141.27	1.0183	1.0484	0.963
	7141.54	1.0161	1.043	0.9546
	7141.81	1.0127	1.0383	0.9528
	7142.07	1.0079	1.0356	0.9588
	7142.34	1.0025	1.0334	0.9532
	7142.62	0.9965	1.0324	0.9278
	7142.91	0.9898	1.0326	0.9505
	7143.19	0.9827	1.0333	0.9401
	7143.47	0.9755	1.0348	0.9271
	7143.75	0.9683	1.0373	0.9303
	7144.03	0.9609	1.0393	0.9212
	7144.3	0.9544	1.0417	0.9136
	7144.58	0.9476	1.0437	0.9135
	7144.85	0.9412	1.0451	0.9137
	7145.14	0.9357	1.0455	0.9042
	7145.42	0.9304	1.045	0.8913
	7145.7	0.9254	1.0434	0.8862
	7145.97	0.9209	1.0404	0.8913
	7146.24	0.9171	1.0364	0.8809
	7146.51	0.9132	1.0314	0.8868
	7146.78	0.9099	1.0251	0.8831
	7147.07	0.9068	1.0185	0.8712
	7147.35	0.9039	1.0116	0.8682
	7147.63	0.9013	1.0036	0.8569
	7147.91	0.8991	0.996	0.8483
	7148.19	0.8971	0.9881	0.8457
	7148.46	0.8949	0.9802	0.8436
	7148.74	0.8934	0.9722	0.842
	7149.01	0.8918	0.9646	0.8428
	7149.29	0.8905	0.9577	0.8322
	7149.57	0.8888	0.9502	0.8216
	7149.85	0.8877	0.9438	0.8264
	7150.12	0.8866	0.9374	0.8245
	7150.39	0.8856	0.9313	0.83
	7150.66	0.8851	0.9256	0.8301
	7150.92	0.884	0.9197	0.8189
	7151.2	0.8832	0.9143	0.8112
	7151.49	0.8829	0.9091	0.8142
	7151.77	0.8824	0.904	0.8098
	7152.05	0.8821	0.8991	0.8047
	7152.33	0.882	0.8942	0.8063
	7152.61	0.8818	0.8893	0.8016
	7152.88	0.8821	0.8847	0.7999
	7153.15	0.8824	0.8797	0.8102
	7153.43	0.883	0.8754	0.8189
	7153.7	0.8839	0.8706	0.8143
	7153.99	0.885	0.8656	0.8042
	7154.26	0.8864	0.861	0.8106
	7154.54	0.888	0.8567	0.8041
	7154.81	0.8894	0.852	0.8
	7155.07	0.8912	0.8477	0.8072
	7155.35	0.8931	0.8434	0.8213
	7155.63	0.895	0.8397	0.8229
	7155.92	0.8969	0.8361	0.8112
	7156.2	0.8991	0.833	0.8144
	7156.48	0.9013	0.8304	0.8232
	7156.76	0.9034	0.8278	0.8267
	7157.04	0.9058	0.8256	0.8228
	7157.31	0.9081	0.8238	0.8196
	7157.59	0.9104	0.8224	0.8284
	7157.87	0.9125	0.8214	0.8218
	7158.15	0.9151	0.8206	0.8306
	7158.44	0.9172	0.8201	0.8311
	7158.71	0.9192	0.8198	0.8421
	7158.99	0.9213	0.82	0.8435
	7159.25	0.9236	0.8203	0.8385
	7159.52	0.9255	0.8209	0.8375
	7159.8	0.9277	0.8217	0.8369
	7160.08	0.93	0.8231	0.841
	7160.37	0.9325	0.8244	0.846
	7160.65	0.9352	0.8259	0.8496
	7160.93	0.9379	0.8278	0.8507
	7161.21	0.9412	0.8296	0.8461
	7161.48	0.9449	0.8316	0.8471
	7161.76	0.9488	0.8336	0.8645
	7162.03	0.9533	0.8359	0.8608
	7162.31	0.9578	0.8386	0.8606
	7162.59	0.9627	0.8408	0.8632
	7162.87	0.9686	0.8433	0.8644
	7163.15	0.974	0.8454	0.8714
	7163.42	0.98	0.8482	0.8813
	7163.68	0.9866	0.8501	0.8842
	7163.96	0.9931	0.8528	0.8872
	7164.24	0.9995	0.8558	0.8902
	7164.52	1.0064	0.8584	0.8934
	7164.8	1.0127	0.861	0.8965
	7165.09	1.0192	0.8637	0.8996
	7165.36	1.0258	0.8669	0.9026
	7165.64	1.032	0.8697	0.9056
	7165.92	1.0377	0.8731	0.9081
	7166.19	1.0436	0.877	0.9094
	7166.47	1.049	0.8804	0.9108
	7166.74	1.054	0.8844	0.9122
	7167.03	1.059	0.889	0.9136
	7167.31	1.0635	0.8935	0.9149
	7167.59	1.0681	0.8983	0.9163
	7167.86	1.0719	0.9034	0.9176
	7168.13	1.0755	0.9085	0.9189
	7168.41	1.0795	0.9142	0.9207
	7168.69	1.0826	0.9193	0.9234
	7168.98	1.0861	0.9254	0.9262
	7169.26	1.0891	0.9316	0.9289
	7169.54	1.0918	0.9378	0.9317
	7169.82	1.0944	0.9446	0.9343
	7170.1	1.0965	0.9509	0.937
	7170.38	1.0985	0.958	0.9397
	7170.65	1.0998	0.9651	0.9423
	7170.93	1.1011	0.9724	0.9449
	7171.22	1.1022	0.9793	0.9473
	7171.5	1.1031	0.9865	0.9497
	7171.78	1.1043	0.9938	0.9521
	7172.05	1.1046	1.0011	0.9544
	7172.32	1.1052	1.0077	0.9567
	7172.59	1.1053	1.0143	0.959
	7172.86	1.1051	1.0208	0.9613
	7173.15	1.1049	1.0267	0.9638
	7173.44	1.1043	1.0317	0.9657
	7173.72	1.103	1.0363	0.967
	7174	1.1018	1.0408	0.9682
	7174.28	1.1001	1.0446	0.9695
	7174.56	1.0986	1.048	0.9708
	7174.84	1.0964	1.0515	0.972
	7175.11	1.0939	1.0547	0.9732
	7175.39	1.0912	1.0573	0.9745
	7175.67	1.0884	1.0603	0.9758
	7175.96	1.0856	1.0627	0.9768
	7176.23	1.0826	1.0653	0.9775
	7176.5	1.0792	1.0675	0.9782
	7176.77	1.0758	1.0693	0.9788
	7177.04	1.0727	1.0709	0.9795
	7177.32	1.0692	1.0729	0.9802
	7177.6	1.0659	1.0746	0.9809
	7177.89	1.0623	1.076	0.9817
	7178.17	1.059	1.0768	0.9824
	7178.45	1.0555	1.0771	0.983
	7178.73	1.0522	1.0783	0.9836
	7179.01	1.0485	1.0793	0.9842
	7179.29	1.0454	1.0796	0.9848
	7179.56	1.0421	1.0797	0.9854
	7179.85	1.0386	1.0798	0.986
	7180.14	1.0356	1.0799	0.9866
	7180.42	1.0328	1.0794	0.9872
	7180.7	1.0299	1.0789	0.9878
	7180.97	1.0273	1.0789	0.9882
	7181.24	1.0245	1.0784	0.9882
	7181.52	1.0218	1.0774	0.9883
	7181.81	1.0193	1.0765	0.9883
	7182.09	1.0168	1.0759	0.9884
	7182.38	1.0147	1.0755	0.9885
	7182.66	1.0124	1.0745	0.9885
	7182.94	1.0105	1.0734	0.9886
	7183.22	1.0083	1.0729	0.9887
	7183.5	1.0064	1.0723	0.989
	7183.77	1.0045	1.0715	0.9896
	7184.06	1.0026	1.0708	0.9901
	7184.35	1.0007	1.0699	0.9907
	7184.63	0.9987	1.0694	0.9912
	7184.91	0.9966	1.0688	0.9918
	7185.18	0.9945	1.0681	0.9923
	7185.45	0.9924	1.0679	0.9929
	7185.72	0.991	1.0673	0.9934
	7186	0.9888	1.0663	0.9938
	7186.29	0.9868	1.0662	0.9941
	7186.57	0.9849	1.0658	0.9944
	7186.86	0.983	1.0655	0.9946
	7187.14	0.9809	1.0648	0.9949
	7187.42	0.9788	1.0643	0.9952
	7187.7	0.9766	1.0639	0.9955
	7187.97	0.9749	1.0633	0.9958
	7188.25	0.973	1.0627	0.9961
	7188.53	0.9713	1.0618	0.9954
	7188.81	0.9696	1.0616	0.9944
	7189.1	0.968	1.0605	0.9934
	7189.37	0.9662	1.0598	0.9925
	7189.65	0.9649	1.0588	0.9915
	7189.91	0.9639	1.0578	0.9906
	7190.18	0.9625	1.0571	0.9896
	7190.47	0.9614	1.0563	0.9886
	7190.76	0.9605	1.0547	0.9876
	7191.04	0.9599	1.0538	0.9865
	7191.33	0.959	1.0528	0.9854
	7191.61	0.958	1.0514	0.9843
	7191.89	0.9579	1.05	0.9832
	7192.17	0.9573	1.049	0.9821
	7192.45	0.9571	1.0477	0.981
	7192.73	0.9568	1.0461	0.98
	7193.01	0.9568	1.0452	0.9788
	7193.3	0.9574	1.0438	0.9777
	7193.58	0.9575	1.0426	0.9774
	7193.86	0.9579	1.0413	0.9772
	7194.13	0.9586	1.0398	0.977
	7194.4	0.9593	1.0384	0.9768
	7194.68	0.9601	1.0374	0.9766
	7194.97	0.9607	1.0358	0.9765
	7195.26	0.9617	1.0344	0.9762
	7195.55	0.9627	1.0334	0.976
	7195.83	0.9634	1.0324	0.9759
	7196.11	0.9651	1.031	0.9758
	7196.39	0.9665	1.0297	0.9758
	7196.67	0.9675	1.0279	0.9757
	7196.94	0.9688	1.027	0.9757
	7197.23	0.9706	1.0254	0.9757
	7197.51	0.972	1.0241	0.9756
	7197.8	0.9734	1.0229	0.9756
	7198.08	0.9752	1.0213	0.9755
	7198.35	0.9764	1.0197	0.9755
	7198.62	0.9778	1.0179	0.9743
	7198.89	0.9793	1.0164	0.9731
	7199.17	0.9804	1.0151	0.9719
	7199.46	0.9821	1.0132	0.9706
	7199.75	0.9834	1.0115	0.9694
	7200.03	0.9844	1.0099	0.9681
	7200.31	0.9856	1.008	0.9669
	7200.6	0.9866	1.0066	0.9657
	7200.87	0.9876	1.0051	0.9645
	7201.15	0.9883	1.0035	0.9633
	7201.43	0.989	1.0022	0.9621
	7201.71	0.9897	1.0003	0.9609
	7201.99	0.9903	0.999	0.9597
	7202.28	0.9906	0.9972	0.9585
	7202.55	0.9912	0.9958	0.9573
	7202.83	0.9911	0.9949	0.9561
	7203.1	0.9915	0.9935	0.955
	7203.37	0.9914	0.9925	0.9542
	7203.66	0.9916	0.9911	0.9549
	7203.95	0.9919	0.9903	0.9556
	7204.24	0.9917	0.9897	0.9563
	7204.52	0.9917	0.9889	0.957
	7204.81	0.9918	0.9877	0.9577
	7205.09	0.9918	0.9872	0.9584
	7205.37	0.9914	0.9868	0.9591
	7205.65	0.9912	0.986	0.9597
	7205.93	0.9912	0.9854	0.9596
	7206.22	0.9911	0.985	0.9578
	7206.5	0.9909	0.9842	0.9561
	7206.79	0.9907	0.9839	0.9543
	7207.07	0.9907	0.9834	0.9525
	7207.34	0.9909	0.983	0.9508
	7207.61	0.9908	0.9827	0.9491
	7207.89	0.991	0.9824	0.9474
	7208.18	0.9913	0.9818	0.9456
	7208.47	0.9916	0.9815	0.9448
	7208.76	0.9919	0.9815	0.945
	7209.04	0.992	0.9807	0.9453
	7209.32	0.9926	0.9805	0.9455
	7209.6	0.993	0.9804	0.9457
	7209.88	0.9932	0.98	0.9459
	7210.16	0.9939	0.9802	0.9461
	7210.44	0.9944	0.9796	0.9464
	7210.72	0.995	0.9796	0.9466
	7211.01	0.9957	0.9797	0.9471
	7211.29	0.9964	0.9798	0.9478
	7211.57	0.9974	0.9796	0.9484
	7211.84	0.9985	0.9794	0.949
	7212.11	0.9995	0.9798	0.9497
	7212.39	1.0003	0.9797	0.9503
	7212.68	1.0012	0.9802	0.951
	7212.97	1.0026	0.9807	0.9517
	7213.25	1.0036	0.9805	0.9524
	7213.54	1.0053	0.9811	0.9524
	7213.81	1.0065	0.9814	0.9522
	7214.1	1.0076	0.9819	0.9521
	7214.37	1.0091	0.9826	0.9519
	7214.65	1.0105	0.983	0.9518
	7214.93	1.0117	0.9837	0.9516
	7215.22	1.0132	0.9842	0.9515
	7215.51	1.0148	0.9849	0.9513
	7215.79	1.0161	0.9858	0.9512
	7216.06	1.0177	0.9866	0.951
	7216.34	1.019	0.987	0.9509
	7216.61	1.0198	0.9877	0.9508
	7216.9	1.021	0.9882	0.9506
	7217.19	1.0219	0.9888	0.9505
	7217.48	1.0228	0.9896	0.9503
	7217.77	1.024	0.9905	0.9502
	7218.05	1.0248	0.9911	0.9501
	7218.34	1.0255	0.9918	0.95
	7218.62	1.0263	0.9923	0.9519
	7218.9	1.0267	0.9931	0.9538
	7219.18	1.0271	0.9934	0.9557
	7219.46	1.0277	0.9936	0.9576
	7219.75	1.0277	0.9941	0.9595
	7220.04	1.0278	0.9949	0.9615
	7220.31	1.0277	0.995	0.9634
	7220.59	1.0278	0.9954	0.9652
	7220.86	1.0276	0.9958	0.9667
	7221.14	1.0272	0.9961	0.9657
	7221.43	1.0266	0.9964	0.9648
	7221.72	1.0264	0.9964	0.9638
	7222.01	1.0254	0.9968	0.9628
	7222.29	1.025	0.997	0.9618
	7222.57	1.0237	0.9975	0.9609
	7222.86	1.0231	0.9973	0.9599
	7223.14	1.0219	0.9975	0.959
	7223.41	1.021	0.9974	0.9588
	7223.69	1.0198	0.9975	0.9602
	7223.98	1.0187	0.9974	0.9616
	7224.27	1.0175	0.9975	0.963
	7224.55	1.0164	0.9977	0.9644
	7224.83	1.0149	0.9975	0.9657
	7225.1	1.0138	0.9976	0.9671
	7225.37	1.0123	0.9972	0.9684
	7225.65	1.0111	0.9967	0.9698
	7225.94	1.0095	0.9967	0.9697
	7226.23	1.008	0.9961	0.9679
	7226.52	1.0068	0.9961	0.9662
	7226.8	1.0054	0.9958	0.9644
	7227.09	1.0037	0.9953	0.9627
	7227.36	1.002	0.9949	0.961
	7227.64	1.0003	0.9944	0.9593
	7227.92	0.9989	0.9941	0.9576
	7228.21	0.9972	0.9934	0.9558
	7228.5	0.9954	0.9931	0.9561
	7228.79	0.994	0.9928	0.9577
	7229.07	0.9922	0.9925	0.9593
	7229.35	0.9905	0.9918	0.9609
	7229.62	0.9889	0.9915	0.9624
	7229.9	0.9874	0.9912	0.964
	7230.18	0.9858	0.991	0.9656
	7230.48	0.9845	0.9909	0.9673
	7230.77	0.9829	0.991	0.969
	7231.05	0.9814	0.991	0.9689
	7231.34	0.9798	0.991	0.9684
	7231.62	0.9785	0.9907	0.9679
	7231.9	0.9771	0.9909	0.9674
	7232.19	0.9761	0.9911	0.9669
	7232.47	0.9746	0.9912	0.9665
	7232.75	0.9737	0.9913	0.966
	7233.04	0.9729	0.9916	0.9655
	7233.33	0.9716	0.9914	0.965
	7233.61	0.9711	0.9917	0.9655
	7233.88	0.9703	0.9918	0.9661
	7234.15	0.9698	0.9923	0.9666
	7234.43	0.9693	0.9921	0.9672
	7234.72	0.9688	0.9927	0.9678
	7235.01	0.9687	0.9926	0.9684
	7235.3	0.9686	0.9931	0.969
	7235.58	0.9687	0.9932	0.9696
	7235.87	0.9691	0.9934	0.9702
	7236.15	0.9693	0.9936	0.9706
	7236.43	0.9698	0.9939	0.971
	7236.71	0.9705	0.9937	0.9714
	7236.99	0.9712	0.9943	0.9719
	7237.27	0.9722	0.9941	0.9723
	7237.56	0.9733	0.9941	0.9728
	7237.85	0.9744	0.9944	0.9732
	7238.12	0.9754	0.9944	0.9736
	7238.4	0.9768	0.9944	0.974
	7238.67	0.9776	0.9942	0.9744
	7238.95	0.9793	0.9944	0.9747
	7239.24	0.9807	0.9945	0.9751
	7239.53	0.9823	0.994	0.9755
	7239.82	0.9838	0.9942	0.9759
	7240.1	0.986	0.9939	0.9762
	7240.39	0.9874	0.9934	0.9766
	7240.68	0.9895	0.9932	0.977
	7240.96	0.9912	0.9928	0.9773
	7241.24	0.993	0.9925	0.9777
	7241.53	0.9947	0.9919	0.978
	7241.82	0.9964	0.991	0.9783
	7242.11	0.9982	0.9906	0.9786
	7242.39	0.9999	0.9904	0.979
	7242.67	1.0018	0.9894	0.9793
	7242.94	1.0033	0.9888	0.9796
	7243.22	1.0049	0.988	0.9799
	7243.51	1.0066	0.9874	0.9796
	7243.81	1.008	0.9865	0.979
	7244.1	1.0095	0.9858	0.9784
	7244.38	1.0106	0.9853	0.9778
	7244.67	1.0121	0.9849	0.9772
	7244.96	1.013	0.984	0.9765
	7245.24	1.0141	0.9837	0.976
	7245.52	1.0152	0.983	0.9754
	7245.8	1.016	0.9822	0.9748
	7246.09	1.0167	0.9818	0.9748
	7246.38	1.0174	0.9814	0.9748
	7246.67	1.0181	0.9811	0.9749
	7246.95	1.0187	0.9806	0.975
	7247.23	1.0193	0.9802	0.9751
	7247.5	1.0196	0.9801	0.9751
	7247.78	1.02	0.9794	0.9752
	7248.07	1.0203	0.9793	0.9753
	7248.36	1.0203	0.9791	0.9756
	7248.65	1.0204	0.9787	0.977
	7248.93	1.0206	0.9786	0.9785
	7249.22	1.0204	0.9788	0.9799
	7249.51	1.0201	0.9787	0.9814
	7249.79	1.0199	0.9785	0.9828
	7250.06	1.0196	0.9786	0.9842
	7250.35	1.0194	0.9785	0.9857
	7250.63	1.0193	0.9785	0.9871
	7250.93	1.0188	0.9783	0.9876
	7251.21	1.0188	0.9785	0.9865
	7251.49	1.0184	0.9785	0.9855
	7251.76	1.0179	0.9788	0.9845
	7252.03	1.0177	0.9789	0.9834
	7252.32	1.0173	0.9794	0.9823
	7252.61	1.0171	0.9794	0.9812
	7252.9	1.0167	0.9799	0.9801
	7253.2	1.0164	0.9801	0.979
	7253.48	1.0161	0.9805	0.9792
	7253.77	1.016	0.9815	0.9802
	7254.06	1.0157	0.9816	0.9812
	7254.34	1.0156	0.982	0.9822
	7254.62	1.0153	0.9828	0.9833
	7254.91	1.0153	0.9836	0.9843
	7255.2	1.0148	0.9841	0.9853
	7255.49	1.0147	0.9851	0.9863
	7255.78	1.0149	0.9856	0.9874
	7256.06	1.0149	0.9868	0.988
	7256.33	1.0149	0.9876	0.9886
	7256.6	1.0152	0.9883	0.9891
	7256.9	1.0151	0.9893	0.9897
	7257.19	1.0154	0.9906	0.9903
	7257.49	1.0154	0.9911	0.9909
	7257.77	1.016	0.9921	0.9915
	7258.06	1.0161	0.9933	0.9921
	7258.35	1.0162	0.9945	0.9926
	7258.63	1.0167	0.9949	0.9931
	7258.91	1.0171	0.9959	0.9937
	7259.19	1.0175	0.9968	0.9942
	7259.48	1.0176	0.9979	0.9947
	7259.77	1.0184	0.9986	0.9952
	7260.06	1.0182	0.9994	0.9957
	7260.35	1.0186	1.0001	0.9963
	7260.62	1.0189	1.0008	0.9968
	7260.89	1.0194	1.0016	0.997
	7261.17	1.0197	1.0023	0.9964
	7261.46	1.0199	1.0034	0.9959
	7261.76	1.0205	1.0037	0.9953
	7262.05	1.0206	1.0044	0.9947
	7262.33	1.0211	1.0051	0.9941
	7262.62	1.022	1.0061	0.9936
	7262.91	1.0226	1.0071	0.993
	7263.19	1.0237	1.0079	0.9924
	7263.47	1.0237	1.0088	0.9926
	7263.75	1.0242	1.0096	0.9934
	7264.04	1.0245	1.0102	0.9941
	7264.33	1.0248	1.0109	0.9949
	7264.62	1.0252	1.0115	0.9957
	7264.9	1.0257	1.0123	0.9965
	7265.18	1.0261	1.0125	0.9972
	7265.45	1.0265	1.0134	0.998
	7265.74	1.027	1.0137	0.9988
	7266.03	1.0272	1.0145	0.9991
	7266.33	1.0275	1.0144	0.9992
	7266.62	1.0279	1.0146	0.9993
	7266.91	1.0285	1.0153	0.9993
	7267.2	1.0287	1.0153	0.9994
	7267.49	1.029	1.0158	0.9995
	7267.77	1.029	1.0159	0.9996
	7268.05	1.0293	1.0158	0.9997
	7268.34	1.0295	1.0161	0.9998
	7268.64	1.0298	1.0163	1.0002
	7268.93	1.03	1.0164	1.0005
	7269.21	1.0303	1.0166	1.0009
	7269.49	1.03	1.0167	1.0012
	7269.77	1.03	1.017	1.0016
	7270.04	1.0303	1.0171	1.0019
	7270.33	1.03	1.0172	1.0022
	7270.63	1.0301	1.0175	1.0026
	7270.92	1.0301	1.0178	1.0028
	7271.21	1.0298	1.0178	1.0028
	7271.5	1.0298	1.0187	1.0028
	7271.79	1.0297	1.0189	1.0028
	7272.07	1.0292	1.0193	1.0028
	7272.35	1.0289	1.0198	1.0027
	7272.63	1.0287	1.0207	1.0027
	7272.92	1.0284	1.0209	1.0027
	7273.22	1.0282	1.0212	1.0027
	7273.5	1.0275	1.0219	1.0033
	7273.79	1.0271	1.0225	1.0043
	7274.06	1.0268	1.0231	1.0053
	7274.34	1.0261	1.0236	1.0062
	7274.62	1.0259	1.0246	1.0072
	7274.91	1.0254	1.0249	1.0082
	7275.2	1.0248	1.0257	1.0092
	7275.49	1.0242	1.0266	1.0103
	7275.78	1.0235	1.0274	1.0113
	7276.07	1.0227	1.0277	1.0109
	7276.35	1.0223	1.0282	1.0104
	7276.64	1.0216	1.0287	1.0099
	7276.92	1.021	1.0293	1.0095
	7277.2	1.0201	1.0301	1.009
	7277.5	1.0193	1.0303	1.0086
	7277.79	1.0186	1.0308	1.0081
	7278.08	1.0177	1.0311	1.0076
	7278.36	1.0169	1.0314	1.0072
	7278.64	1.0161	1.0319	1.0071
	7278.92	1.0152	1.0323	1.007
	7279.21	1.0146	1.0325	1.0069
	7279.5	1.0135	1.033	1.0067
	7279.8	1.0124	1.033	1.0066
	7280.09	1.012	1.0332	1.0065
	7280.39	1.0107	1.0338	1.0063
	7280.67	1.01	1.0333	1.0062
	7280.96	1.0085	1.0336	1.0056
	7281.25	1.0079	1.0334	1.0045
	7281.53	1.0067	1.0337	1.0035
	7281.82	1.0056	1.0337	1.0024
	7282.12	1.0047	1.0337	1.0013
	7282.4	1.0034	1.0336	1.0002
	7282.7	1.0024	1.0338	0.9991
	7282.98	1.0012	1.0336	0.998
	7283.25	1.0003	1.0332	0.997
	7283.53	0.999	1.0332	0.997
	7283.82	0.998	1.033	0.9973
	7284.11	0.9969	1.0327	0.9977
	7284.4	0.9957	1.0326	0.9981
	7284.7	0.9949	1.0323	0.9984
	7284.99	0.9938	1.0317	0.9988
	7285.28	0.9927	1.0316	0.9991
	7285.56	0.9917	1.0315	0.9995
	7285.84	0.9906	1.0309	0.9998
	7286.12	0.9897	1.0302	1.0001
	7286.41	0.9886	1.0306	1.0005
	7286.7	0.9876	1.0301	1.0008
	7287	0.9867	1.0297	1.0011
	7287.28	0.9858	1.0292	1.0014
	7287.56	0.9847	1.0287	1.0017
	7287.83	0.9841	1.0286	1.002
	7288.11	0.9832	1.0278	1.0023
	7288.41	0.9825	1.0275	1.0028
	7288.7	0.9815	1.027	1.0038
	7288.99	0.9806	1.0267	1.0047
	7289.29	0.9803	1.0261	1.0057
	7289.58	0.9794	1.0258	1.0066
	7289.86	0.9788	1.0253	1.0076
	7290.15	0.9781	1.0253	1.0085
	7290.43	0.9774	1.025	1.0094
	7290.72	0.9769	1.0241	1.0104
	7291.02	0.9764	1.0235	1.0099
	7291.31	0.976	1.0233	1.0086
	7291.6	0.9758	1.023	1.0074
	7291.89	0.9752	1.0228	1.0062
	7292.16	0.9749	1.022	1.005
	7292.44	0.9746	1.0218	1.0038
	7292.73	0.9745	1.0214	1.0025
	7293.03	0.9741	1.0215	1.0013
	7293.32	0.9737	1.0209	1
	7293.62	0.9735	1.02	0.9994
	7293.91	0.9736	1.0203	0.9988
	7294.2	0.9736	1.0198	0.9981
	7294.49	0.9732	1.0193	0.9975
	7294.78	0.9733	1.0187	0.9969
	7295.06	0.9735	1.0183	0.9963
	7295.35	0.9736	1.0178	0.9957
	7295.65	0.9741	1.0174	0.9951
	7295.94	0.9743	1.0173	0.995
	7296.23	0.9746	1.0167	0.9956
	7296.5	0.9748	1.0161	0.9963
	7296.78	0.9752	1.0155	0.9969
	7297.06	0.9755	1.0151	0.9976
	7297.35	0.976	1.0144	0.9983
	7297.65	0.9764	1.014	0.999
	7297.94	0.9771	1.0137	0.9996
	7298.23	0.9777	1.0128	1.0003
	7298.52	0.9783	1.0124	1.0008
	7298.81	0.9789	1.0116	1.0011
	7299.1	0.9793	1.0113	1.0015
	7299.38	0.9802	1.0106	1.0019
	7299.67	0.9806	1.0096	1.0022
	7299.96	0.9813	1.009	1.0026
	7300.25	0.9822	1.0084	1.003
	7300.54	0.9827	1.0077	1.0034
	7300.83	0.9836	1.007	1.0037
	7301.11	0.9844	1.0067	1.0032
	7301.38	0.9854	1.0056	1.0027
	7301.66	0.986	1.0049	1.0022
	7301.96	0.9868	1.0044	1.0016
	7302.25	0.9876	1.0036	1.0011
	7302.55	0.9882	1.0027	1.0005
	7302.85	0.9891	1.0021	1
	7303.14	0.9901	1.0011	0.9995
	7303.43	0.9907	1.0003	0.9992
	7303.72	0.9913	0.9995	0.9992
	7304	0.9921	0.9989	0.9993
	7304.29	0.9929	0.998	0.9994
	7304.58	0.9936	0.9974	0.9994
	7304.88	0.9944	0.997	0.9995
	7305.17	0.9949	0.9962	0.9995
	7305.46	0.9956	0.9955	0.9996
	7305.74	0.9964	0.995	0.9997
	7306.02	0.997	0.9939	0.9995
	7306.31	0.9976	0.9931	0.9993
	7306.6	0.9986	0.9928	0.999
	7306.9	0.9992	0.9922	0.9987
	7307.2	1.0001	0.9916	0.9984
	7307.49	1.0007	0.991	0.9982
	7307.78	1.0013	0.9902	0.9979
	7308.07	1.0019	0.9894	0.9976
	7308.36	1.0023	0.9887	0.9974
	7308.65	1.0034	0.9884	0.9969
	7308.94	1.0037	0.9876	0.9964
	7309.23	1.0044	0.987	0.9959
	7309.52	1.005	0.9861	0.9954
	7309.81	1.0054	0.9854	0.9949
	7310.09	1.0064	0.985	0.9944
	7310.37	1.0068	0.9843	0.994
	7310.65	1.0072	0.9839	0.9935
	7310.94	1.0079	0.983	0.9936
	7311.24	1.0083	0.9824	0.9944
	7311.54	1.0086	0.9818	0.9952
	7311.83	1.0088	0.9811	0.996
	7312.12	1.0096	0.9804	0.9968
	7312.41	1.0103	0.9797	0.9976
	7312.7	1.0103	0.979	0.9983
	7312.99	1.0109	0.9782	0.9991
	7313.27	1.0113	0.9775	0.9999
	7313.56	1.0113	0.9771	0.9996
	7313.86	1.0116	0.9765	0.999
	7314.15	1.012	0.9757	0.9984
	7314.44	1.0124	0.9752	0.9978
	7314.72	1.0128	0.9748	0.9972
	7315	1.0128	0.9742	0.9966
	7315.28	1.0129	0.9738	0.9961
	7315.57	1.0131	0.9734	0.9955
	7315.88	1.0133	0.9726	0.995
	7316.18	1.0133	0.9724	0.9953
	7316.48	1.0135	0.9721	0.9956
	7316.77	1.0138	0.9715	0.9958
	7317.06	1.0139	0.9713	0.9961
	7317.35	1.0139	0.9709	0.9964
	7317.64	1.0141	0.971	0.9967
	7317.93	1.0142	0.9704	0.9969
	7318.22	1.0141	0.9706	0.9972
	7318.52	1.0143	0.9704	0.998
	7318.81	1.0142	0.9701	0.9989
	7319.1	1.0146	0.9702	0.9999
	7319.38	1.0145	0.97	1.0009
	7319.66	1.0146	0.9701	1.0018
	7319.94	1.0144	0.9705	1.0028
	7320.24	1.0144	0.9701	1.0038
	7320.54	1.0146	0.9706	1.0048
	7320.84	1.0146	0.9708	1.0057
	7321.13	1.0148	0.971	1.0044
	7321.42	1.0148	0.9712	1.003
	7321.71	1.0147	0.9715	1.0017
	7322	1.0146	0.9719	1.0004
	7322.29	1.0146	0.972	0.999
	7322.57	1.0146	0.9724	0.9977
	7322.87	1.0148	0.9729	0.9963
	7323.16	1.0144	0.9735	0.995
	7323.46	1.0148	0.9738	0.9941
	7323.74	1.0147	0.9745	0.9938
	7324.02	1.0145	0.975	0.9936
	7324.3	1.0148	0.9756	0.9934
	7324.59	1.0145	0.9763	0.9932
	7324.89	1.0145	0.9767	0.9929
	7325.19	1.0146	0.9777	0.9927
	7325.48	1.0145	0.978	0.9925
	7325.77	1.0144	0.9791	0.9922
	7326.06	1.014	0.9796	0.9931
	7326.35	1.014	0.9803	0.9941
	7326.64	1.0138	0.9812	0.9951
	7326.92	1.0137	0.982	0.996
	7327.22	1.0135	0.9827	0.997
	7327.51	1.0134	0.9834	0.998
	7327.81	1.0132	0.9843	0.999
	7328.1	1.0132	0.9852	1
	7328.38	1.0131	0.9858	1.0007
	7328.66	1.0128	0.9868	0.9999
	7328.95	1.0126	0.9878	0.9992
	7329.25	1.0125	0.9882	0.9984
	7329.55	1.0124	0.9892	0.9976
	7329.85	1.0124	0.9899	0.9968
	7330.15	1.0119	0.9908	0.996
	7330.44	1.012	0.9918	0.9952
	7330.73	1.0118	0.9928	0.9944
	7331.02	1.0118	0.993	0.9945
	7331.31	1.0114	0.9939	0.9949
	7331.6	1.0115	0.9949	0.9954
	7331.9	1.011	0.9954	0.9958
	7332.2	1.0108	0.9963	0.9963
	7332.49	1.0108	0.9972	0.9967
	7332.78	1.0106	0.9979	0.9972
	7333.06	1.0104	0.9988	0.9976
	7333.34	1.0103	0.9996	0.998
	7333.63	1.0101	1.0005	0.9978
	7333.93	1.0101	1.0006	0.9976
	7334.23	1.0098	1.0016	0.9974
	7334.52	1.0097	1.0025	0.9972
	7334.82	1.0095	1.0035	0.997
	7335.11	1.0092	1.0041	0.9969
	7335.41	1.009	1.0043	0.9967
	7335.69	1.0087	1.0054	0.9965
	7335.98	1.0087	1.0062	0.9966
	7336.27	1.0084	1.0071	0.997
	7336.56	1.0085	1.0072	0.9975
	7336.86	1.0081	1.0082	0.9979
	7337.15	1.0078	1.0088	0.9983
	7337.43	1.0074	1.0096	0.9987
	7337.71	1.007	1.01	0.9991
	7338	1.007	1.0106	0.9995
	7338.29	1.0066	1.0108	0.9999
	7338.59	1.0065	1.0116	0.9998
	7338.89	1.0062	1.012	0.9995
	7339.18	1.0058	1.0128	0.9993
	7339.47	1.0055	1.0128	0.999
	7339.77	1.0052	1.0135	0.9988
	7340.06	1.0053	1.0142	0.9986
	7340.35	1.0047	1.0143	0.9983
	7340.64	1.0046	1.0148	0.9981
	7340.93	1.0041	1.0152	0.9978
	7341.23	1.0042	1.0155	0.9973
	7341.53	1.0037	1.0153	0.9969
	7341.82	1.0036	1.0159	0.9965
	7342.11	1.0035	1.016	0.9961
	7342.39	1.0032	1.0162	0.9957
	7342.67	1.0029	1.0162	0.9953
	7342.97	1.0026	1.0164	0.9948
	7343.27	1.0026	1.0169	0.9944
	7343.58	1.0019	1.017	0.9946
	7343.87	1.0021	1.0168	0.995
	7344.17	1.0017	1.017	0.9954
	7344.46	1.0014	1.017	0.9957
	7344.76	1.0016	1.017	0.9961
	7345.05	1.0012	1.0167	0.9965
	7345.33	1.0009	1.0169	0.9968
	7345.63	1.0006	1.0168	0.9972
	7345.93	1.0007	1.0169	0.9973
	7346.22	1.0007	1.0163	0.9967
	7346.51	1.0005	1.0161	0.9962
	7346.79	1.0002	1.0162	0.9957
	7347.07	1.0003	1.016	0.9951
	7347.36	0.9999	1.0155	0.9946
	7347.66	0.9998	1.0153	0.994
	7347.96	0.9999	1.0152	0.9935
	7348.26	0.9998	1.0151	0.9929
	7348.56	0.9997	1.0143	0.9932
	7348.85	0.9994	1.0145	0.9937
	7349.14	0.9994	1.0139	0.9941
	7349.43	0.9994	1.0137	0.9946
	7349.72	0.9993	1.0134	0.9951
	7350.01	0.9991	1.0132	0.9955
	7350.31	0.9991	1.0126	0.996
	7350.6	0.9989	1.013	0.9965
	7350.9	0.9993	1.0127	0.9968
	7351.18	0.9991	1.0119	0.9965
	7351.46	0.9988	1.0119	0.9962
	7351.74	0.9991	1.0116	0.996
	7352.04	0.9991	1.0113	0.9957
	7352.34	0.9989	1.0112	0.9954
	7352.64	0.9989	1.0108	0.9951
	7352.94	0.9986	1.0109	0.9949
	7353.23	0.9989	1.0105	0.9946
	7353.53	0.999	1.0102	0.9946
	7353.83	0.9988	1.0099	0.9947
	7354.11	0.9989	1.0095	0.9949
	7354.41	0.9989	1.0094	0.995
	7354.7	0.9988	1.0089	0.9951
	7355.01	0.999	1.0089	0.9953
	7355.31	0.9987	1.0084	0.9954
	7355.6	0.9987	1.0083	0.9956
	7355.88	0.9988	1.0079	0.9957
	7356.17	0.9988	1.0077	0.9957
	7356.45	0.9986	1.0071	0.9958
	7356.75	0.9985	1.0068	0.9959
	7357.06	0.9986	1.0065	0.996
	7357.36	0.9984	1.0062	0.996
	7357.65	0.9984	1.0059	0.9961
	7357.95	0.9984	1.0056	0.9962
	7358.25	0.9985	1.0053	0.9962
	7358.54	0.9983	1.0049	0.9958
[truncated: 2,603 more rows]

[truncated: 23 more sheets: Fig. 5c, Fig. 6f, Fig. 6g, Fig. 7b, Fig. 7c, Supplementary Fig. 3a, Supplementary Fig. 3b-d, Supplementary Fig. 4, Supplementary Fig. 5, Supplementary Fig. 6, Supplementary Fig. 7b, Supplementary Fig. 8, Supplementary Fig. 9, Supplementary Fig. 10 , Supplementary Fig. 11, Supplementary Fig. 12, Supplementary Fig. 13a, Supplementary Fig. 13b, Supplementary Fig. 13b (DLS), Supplementary Fig. 14 …]
